# Supplementary material for: 1-(3,5-Dichloro­phen­yl)-1H-1,2,3,4-tetra­zole
Source: Acta Crystallogr Sect E Struct Rep Online. 2012 Jan 18;68(Pt 2):o433. doi: 10.1107/S1600536812001225 (PMC3275190; doi:10.1107/S1600536812001225)
Supplement: Supplementary file 1 [file e-68-0o433-sup1.cif]

##############################################################################
#                                                                            #
# This CIF contains the data in a paper accepted for publication in          #
# Acta Crystallographica Section E. It conforms to the requirements of       #
# Notes for Authors for Acta Crystallographica Section E, and has been       #
# peer reviewed under the auspices of the IUCr Commission on Journals.       #
#                                                                            #
# Full details of the Crystallographic Information File format               #
# are given in the paper "The Crystallographic Information File (CIF):       #
# a New Standard Archive File for Crystallography" by S. R. Hall, F. H.      #
# Allen and I. D. Brown [Acta Cryst. (1991), A47, 655-685].                  #
#                                                                            #
# The current version of the core CIF dictionary is obtainable from          #
# ftp://ftp.iucr.org/pub/cif_core.dic.                                       #
#                                                                            #
# Software is freely available for graphical display of the structure(s)     #
# in this CIF. For information consult the CIF software page                 #
# http://www.iucr.org/resources/cif/software.                                #
#                                                                            #
# This file may be used for bona fide research purposes within the           #
# scientific community so long as proper attribution is given to the journal # 
# article from which it was obtained.                                        #
#                                                                            #
##############################################################################
data_I
_audit_creation_method     SHELXL-97
_chemical_name_systematic
;
1-(3,5-Dichlorophenyl)-1<i>H</i>-1,2,3,4-tetrazole
;
_chemical_name_common     ?
_chemical_formula_moiety     'C7 H4 Cl2 N4'
_chemical_formula_sum     'C7 H4 Cl2 N4'
_chemical_formula_iupac     'C7 H4 Cl2 N4'
_chemical_formula_weight     215.04
_chemical_melting_point     ?
_symmetry_cell_setting     monoclinic
_symmetry_space_group_name_H-M     'P 21/c'
_symmetry_space_group_name_Hall     '-P 2ybc'
loop_
    _symmetry_equiv_pos_as_xyz
    'x, y, z'
    '-x, y+1/2, -z+1/2'
    '-x, -y, -z'
    'x, -y-1/2, z-1/2'
_cell_length_a     3.8362(2)
_cell_length_b     9.0524(3)
_cell_length_c     24.8876(11)
_cell_angle_alpha     90.00
_cell_angle_beta     91.956(4)
_cell_angle_gamma     90.00
_cell_volume     863.76(7)
_cell_formula_units_Z     4
_cell_measurement_reflns_used     7140
_cell_measurement_theta_min     3.9677
_cell_measurement_theta_max     29.0161
_cell_measurement_temperature     293(2)
_exptl_crystal_description     block
_exptl_crystal_colour     white
_exptl_crystal_size_max     0.3
_exptl_crystal_size_mid     0.2
_exptl_crystal_size_min     0.2
_exptl_crystal_density_diffrn     1.654
_exptl_crystal_density_meas     ?
_exptl_crystal_density_method     'not measured'
_exptl_crystal_F_000     432
_exptl_absorpt_coefficient_mu     0.703
_exptl_absorpt_correction_type     multi-scan
_exptl_absorpt_process_details
;
(<i>CrysAlis PRO</i>; Oxford Diffraction, 2010)
;
_exptl_absorpt_correction_T_min     0.699
_exptl_absorpt_correction_T_max     0.869
_exptl_special_details     ?
_diffrn_ambient_temperature     293(2)
_diffrn_radiation_type     MoK\a
_diffrn_radiation_wavelength     0.71073
_diffrn_radiation_source     'fine-focus sealed tube'
_diffrn_radiation_monochromator     graphite
_diffrn_measurement_device_type     'Oxford Diffraction Xcalibur Sapphire3'
_diffrn_measurement_method     'omega scans'
_diffrn_detector_area_resol_mean     16.1049
_diffrn_reflns_number     16772
_diffrn_reflns_av_R_equivalents     0.0479
_diffrn_reflns_av_sigmaI/netI     0.0236
_diffrn_reflns_theta_min     3.98
_diffrn_reflns_theta_max     26.00
_diffrn_reflns_theta_full     26.00
_diffrn_measured_fraction_theta_max     0.997
_diffrn_measured_fraction_theta_full     0.997
_diffrn_reflns_limit_h_min     -4
_diffrn_reflns_limit_h_max     4
_diffrn_reflns_limit_k_min     -11
_diffrn_reflns_limit_k_max     11
_diffrn_reflns_limit_l_min     -30
_diffrn_reflns_limit_l_max     30
_diffrn_standards_number     0
_diffrn_standards_interval_count     0
_diffrn_standards_interval_time     0
_diffrn_standards_decay_%     0
_refine_special_details
;
Refinement of <i>F</i>^2^ against ALL reflections. The weighted <i>R</i>-factor
<i>wR</i> and goodness of fit <i>S</i> are based on <i>F</i>^2^, conventional
<i>R</i>-factors <i>R</i> are based on <i>F</i>, with <i>F</i> set to zero for
negative <i>F</i>^2^. The threshold expression of <i>F</i>^2^ >
\s(<i>F</i>^2^) is used only for calculating <i>R</i>-factors(gt) <i>etc</i>.
and is not relevant to the choice of reflections for refinement.
<i>R</i>-factors based on <i>F</i>^2^ are statistically about twice as large
as those based on <i>F</i>, and <i>R</i>- factors based on ALL data will be
even larger.
;
_reflns_number_total     1692
_reflns_number_gt     1451
_reflns_threshold_expression     I>2sigma(I)
_refine_ls_structure_factor_coef     Fsqd
_refine_ls_matrix_type     full
_refine_ls_R_factor_all     0.0674
_refine_ls_R_factor_gt     0.0573
_refine_ls_wR_factor_gt     0.1097
_refine_ls_wR_factor_ref     0.1141
_refine_ls_goodness_of_fit_ref     1.174
_refine_ls_restrained_S_all     1.174
_refine_ls_number_reflns     1692
_refine_ls_number_parameters     118
_refine_ls_number_restraints     0
_refine_ls_hydrogen_treatment     constr
_refine_ls_weighting_scheme     calc
_refine_ls_weighting_details
         'calc w=1/[\s^2^(Fo^2^)+(0.0229P)^2^+1.3257P] where P=(Fo^2^+2Fc^2^)/3'
_atom_sites_solution_hydrogens     geom
_atom_sites_solution_primary     direct
_atom_sites_solution_secondary     difmap
_refine_ls_shift/su_max     0.000
_refine_ls_shift/su_mean     0.000
_refine_diff_density_max     0.307
_refine_diff_density_min     -0.245
_refine_ls_extinction_method     none
_refine_ls_extinction_coef     ?
loop_
    _atom_type_symbol
    _atom_type_description
    _atom_type_scat_dispersion_real
    _atom_type_scat_dispersion_imag
    _atom_type_scat_source
    'C' 'C' 0.0033 0.0016
                         'International Tables Vol C Tables 4.2.6.8 and 6.1.1.4'
    'H' 'H' 0.0000 0.0000
                         'International Tables Vol C Tables 4.2.6.8 and 6.1.1.4'
    'N' 'N' 0.0061 0.0033
                         'International Tables Vol C Tables 4.2.6.8 and 6.1.1.4'
    'Cl' 'Cl' 0.1484 0.1585
                         'International Tables Vol C Tables 4.2.6.8 and 6.1.1.4'
_computing_data_collection     'CrysAlis PRO (Oxford Diffraction, 2010)'
_computing_cell_refinement     'CrysAlis PRO (Oxford Diffraction, 2010)'
_computing_data_reduction     'CrysAlis PRO (Oxford Diffraction, 2010)'
_computing_structure_solution     'SHELXS97 (Sheldrick, 2008)'
_computing_structure_refinement     'SHELXL97 (Sheldrick, 2008)'
_computing_molecular_graphics     'PLATON (Spek, 2009)'
_computing_publication_material     'SHELXL97 (Sheldrick, 2008)'
loop_
    _atom_site_type_symbol
    _atom_site_label
    _atom_site_fract_x
    _atom_site_fract_y
    _atom_site_fract_z
    _atom_site_U_iso_or_equiv
    _atom_site_adp_type
    _atom_site_calc_flag
    _atom_site_refinement_flags
    _atom_site_occupancy
    _atom_site_symmetry_multiplicity
    _atom_site_disorder_assembly
    _atom_site_disorder_group
    C C1 0.8151(11) 0.8952(4) 0.22313(15) 0.0569(10) Uani d . 1 1 . .
    H H1 0.7634 0.8155 0.2450 0.068 Uiso calc R 1 1 . .
    C C2 0.5993(8) 0.7942(3) 0.13392(12) 0.0332(7) Uani d . 1 1 . .
    C C3 0.4810(8) 0.8412(4) 0.08358(13) 0.0389(7) Uani d . 1 1 . .
    H H3 0.4966 0.9397 0.0734 0.047 Uiso calc R 1 1 . .
    C C4 0.3391(8) 0.7360(4) 0.04919(12) 0.0410(8) Uani d . 1 1 . .
    C C5 0.3089(8) 0.5895(4) 0.06386(13) 0.0405(8) Uani d . 1 1 . .
    H H5 0.2125 0.5202 0.0401 0.049 Uiso calc R 1 1 . .
    C C6 0.4258(8) 0.5491(3) 0.11477(13) 0.0378(7) Uani d . 1 1 . .
    C C7 0.5739(8) 0.6494(3) 0.15071(12) 0.0348(7) Uani d . 1 1 . .
    H H7 0.6533 0.6204 0.1848 0.042 Uiso calc R 1 1 . .
    N N1 0.9600(10) 1.0175(4) 0.23973(13) 0.0619(9) Uani d . 1 1 . .
    N N2 0.9905(10) 1.1003(4) 0.19516(15) 0.0682(10) Uani d . 1 1 . .
    N N3 0.8690(10) 1.0311(3) 0.15319(13) 0.0655(10) Uani d . 1 1 . .
    N N4 0.7517(7) 0.9004(3) 0.17044(11) 0.0379(6) Uani d . 1 1 . .
    Cl Cl1 0.1904(3) 0.78829(13) -0.01453(4) 0.0645(3) Uani d . 1 1 . .
    Cl Cl2 0.3786(3) 0.36798(10) 0.13489(4) 0.0639(3) Uani d . 1 1 . .
loop_
    _atom_site_aniso_label
    _atom_site_aniso_U_11
    _atom_site_aniso_U_22
    _atom_site_aniso_U_33
    _atom_site_aniso_U_12
    _atom_site_aniso_U_13
    _atom_site_aniso_U_23
    C1 0.084(3) 0.043(2) 0.042(2) -0.014(2) -0.0130(19) 0.0013(16)
    C2 0.0334(16) 0.0344(16) 0.0319(16) -0.0010(13) 0.0023(12) -0.0025(13)
    C3 0.0421(18) 0.0371(18) 0.0375(17) -0.0027(14) -0.0005(14) 0.0056(14)
    C4 0.0377(17) 0.054(2) 0.0309(16) -0.0017(15) -0.0021(13) 0.0045(15)
    C5 0.0388(18) 0.0460(19) 0.0367(17) -0.0075(15) -0.0016(14) -0.0061(15)
    C6 0.0403(17) 0.0319(16) 0.0414(18) -0.0016(14) 0.0022(14) -0.0008(14)
    C7 0.0375(17) 0.0351(17) 0.0317(16) -0.0022(13) -0.0007(13) 0.0018(13)
    N1 0.087(3) 0.0454(18) 0.052(2) -0.0120(18) -0.0179(17) -0.0070(15)
    N2 0.096(3) 0.0420(18) 0.065(2) -0.0217(18) -0.015(2) -0.0050(17)
    N3 0.103(3) 0.0397(17) 0.053(2) -0.0251(18) -0.0099(19) 0.0065(15)
    N4 0.0451(15) 0.0307(14) 0.0375(14) -0.0040(12) -0.0038(12) -0.0002(11)
    Cl1 0.0754(7) 0.0796(7) 0.0374(5) -0.0070(6) -0.0160(4) 0.0084(5)
    Cl2 0.0968(8) 0.0353(5) 0.0589(6) -0.0147(5) -0.0059(5) 0.0006(4)
_geom_special_details
;
All e.s.d.'s (except the e.s.d. in the dihedral angle between two l.s. planes)
are estimated using the full covariance matrix. The cell e.s.d.'s are taken
into account individually in the estimation of e.s.d.'s in distances, angles
and torsion angles; correlations between e.s.d.'s in cell parameters are only
used when they are defined by crystal symmetry. An approximate (isotropic)
treatment of cell e.s.d.'s is used for estimating e.s.d.'s involving l.s.
planes.
;
loop_
    _geom_bond_atom_site_label_1
    _geom_bond_atom_site_label_2
    _geom_bond_site_symmetry_2
    _geom_bond_distance
    _geom_bond_publ_flag
    C1 N1 . 1.300(5) ?
    C1 N4 . 1.326(4) ?
    C1 H1 . 0.9300 ?
    C2 C7 . 1.381(4) ?
    C2 C3 . 1.384(4) ?
    C2 N4 . 1.434(4) ?
    C3 C4 . 1.380(4) ?
    C3 H3 . 0.9300 ?
    C4 C5 . 1.382(5) ?
    C4 Cl1 . 1.733(3) ?
    C5 C6 . 1.379(4) ?
    C5 H5 . 0.9300 ?
    C6 C7 . 1.383(4) ?
    C6 Cl2 . 1.726(3) ?
    C7 H7 . 0.9300 ?
    N1 N2 . 1.347(5) ?
    N2 N3 . 1.291(4) ?
    N3 N4 . 1.342(4) ?
loop_
    _geom_angle_atom_site_label_1
    _geom_angle_atom_site_label_2
    _geom_angle_atom_site_label_3
    _geom_angle_site_symmetry_1
    _geom_angle_site_symmetry_3
    _geom_angle
    _geom_angle_publ_flag
    N1 C1 N4 . . 110.3(3) ?
    N1 C1 H1 . . 124.9 ?
    N4 C1 H1 . . 124.9 ?
    C7 C2 C3 . . 122.7(3) ?
    C7 C2 N4 . . 118.4(3) ?
    C3 C2 N4 . . 118.8(3) ?
    C4 C3 C2 . . 117.4(3) ?
    C4 C3 H3 . . 121.3 ?
    C2 C3 H3 . . 121.3 ?
    C3 C4 C5 . . 122.2(3) ?
    C3 C4 Cl1 . . 119.3(3) ?
    C5 C4 Cl1 . . 118.4(3) ?
    C6 C5 C4 . . 118.0(3) ?
    C6 C5 H5 . . 121.0 ?
    C4 C5 H5 . . 121.0 ?
    C5 C6 C7 . . 122.3(3) ?
    C5 C6 Cl2 . . 119.0(2) ?
    C7 C6 Cl2 . . 118.7(2) ?
    C2 C7 C6 . . 117.3(3) ?
    C2 C7 H7 . . 121.3 ?
    C6 C7 H7 . . 121.3 ?
    C1 N1 N2 . . 105.1(3) ?
    N3 N2 N1 . . 110.9(3) ?
    N2 N3 N4 . . 106.5(3) ?
    C1 N4 N3 . . 107.2(3) ?
    C1 N4 C2 . . 131.3(3) ?
    N3 N4 C2 . . 121.5(3) ?
loop_
    _geom_torsion_atom_site_label_1
    _geom_torsion_atom_site_label_2
    _geom_torsion_atom_site_label_3
    _geom_torsion_atom_site_label_4
    _geom_torsion_site_symmetry_1
    _geom_torsion_site_symmetry_2
    _geom_torsion_site_symmetry_3
    _geom_torsion_site_symmetry_4
    _geom_torsion
    _geom_torsion_publ_flag
    C7 C2 C3 C4 . . . . -1.3(5) ?
    N4 C2 C3 C4 . . . . 179.3(3) ?
    C2 C3 C4 C5 . . . . 1.0(5) ?
    C2 C3 C4 Cl1 . . . . -179.5(2) ?
    C3 C4 C5 C6 . . . . 0.0(5) ?
    Cl1 C4 C5 C6 . . . . -179.6(2) ?
    C4 C5 C6 C7 . . . . -0.8(5) ?
    C4 C5 C6 Cl2 . . . . 178.0(3) ?
    C3 C2 C7 C6 . . . . 0.6(5) ?
    N4 C2 C7 C6 . . . . 180.0(3) ?
    C5 C6 C7 C2 . . . . 0.5(5) ?
    Cl2 C6 C7 C2 . . . . -178.3(2) ?
    N4 C1 N1 N2 . . . . -0.8(5) ?
    C1 N1 N2 N3 . . . . 0.0(5) ?
    N1 N2 N3 N4 . . . . 0.7(5) ?
    N1 C1 N4 N3 . . . . 1.2(5) ?
    N1 C1 N4 C2 . . . . 179.6(3) ?
    N2 N3 N4 C1 . . . . -1.2(4) ?
    N2 N3 N4 C2 . . . . -179.7(3) ?
    C7 C2 N4 C1 . . . . -16.1(5) ?
    C3 C2 N4 C1 . . . . 163.4(4) ?
    C7 C2 N4 N3 . . . . 162.1(3) ?
    C3 C2 N4 N3 . . . . -18.4(5) ?
loop_
    _geom_hbond_atom_site_label_D
    _geom_hbond_atom_site_label_H
    _geom_hbond_atom_site_label_A
    _geom_hbond_site_symmetry_A
    _geom_hbond_distance_DH
    _geom_hbond_distance_HA
    _geom_hbond_distance_DA
    _geom_hbond_angle_DHA
    C1 H1 N2 2_745 0.93 2.609 3.423(5) 147
    C7 H7 N1 2_745 0.93 2.531 3.424(5) 161
data_global
_journal_date_recd_electronic     2012-01-08
_journal_date_accepted     2012-01-11
_journal_name_full     'Acta Crystallographica, Section E'
_journal_year     2012
_journal_volume     68
_journal_issue      2
_journal_page_first     o433
_journal_page_last     o433
_journal_paper_category     QO
_journal_paper_doi     10.1107/S1600536812001225
_journal_coeditor_code     IS5049
_publ_contact_author_name     'Yeon Tae Jeong'
_publ_contact_author_address
;
     Department of Image Science and Engineering
     Pukyong National University
     Busan 608 739
     Republic of Korea
;
_publ_contact_author_email     ytjeong@pknu.ac.kr
_publ_contact_author_fax     ' '
_publ_contact_author_phone     '++82-51-629-6411'
_publ_section_title
;
1-(3,5-Dichlorophenyl)-1<i>H</i>-1,2,3,4-tetrazole
;
loop_
    _publ_author_name
    _publ_author_address
    'Rajesh G. Kalkhambkar'
;     Department of Chemistry
      Karnatak University's Karnatak Science College
      Dharwad 580 001
      Karnataka
      India
;
    'D. Gayathri'
;     Department of Physics
      Dr M.G.R. Educational and Research Institute
      Dr M.G.R. University
      Maduravoyal
      Chennai 600 095
      India
;
    'Vivek K. Gupta'
;     X-ray Crystallography Laboratory
      Post Graduate Department of Physics & Electronics
      University of Jammu
      Jammu Tawi 180 006
      India
;
    'Rajni Kant'
;     X-ray Crystallography Laboratory
      Post Graduate Department of Physics & Electronics
      University of Jammu
      Jammu Tawi 180 006
      India
;
    'Yeon Tae Jeong'
;     Department of Image Science and Engineering
      Pukyong National University
      Busan 608 739
      Republic of Korea
;
