# Supplementary material for: 1-(3,5-Dichloro­phen­yl)-1H-1,2,3,4-tetra­zole
Source: Acta Crystallogr Sect E Struct Rep Online. 2012 Jan 18;68(Pt 2):o433. doi: 10.1107/S1600536812001225 (PMC3275190; doi:10.1107/S1600536812001225)
Supplement: Supplementary file 2 [file e-68-0o433-Isup2.hkl]

#
# h,k,l, Fc-squared, Fo-squared, sigma(Fo-squared) and status flag
#
data_I
_shelx_title ' GA2 in P2(1)/c'
_shelx_refln_list_code          4
_shelx_F_calc_maximum      164.96
_exptl_crystal_F_000       432.00
_reflns_d_resolution_high  0.8107
 
loop_
 _symmetry_equiv_pos_as_xyz
 'x, y, z'
 '-x, y+1/2, -z+1/2'
 '-x, -y, -z'
 'x, -y-1/2, z-1/2'
 
_cell_length_a     3.8362
_cell_length_b     9.0524
_cell_length_c    24.8876
_cell_angle_alpha  90.000
_cell_angle_beta   91.956
_cell_angle_gamma  90.000
 
_shelx_F_squared_multiplier     1.000
 
loop_
 _refln_index_h
 _refln_index_k
 _refln_index_l
 _refln_F_squared_calc
 _refln_F_squared_meas
 _refln_F_squared_sigma
 _refln_observed_status
   1   0   0     1592.18     1685.79     10.02 o
   2   0   0       84.69       64.85      2.95 o
   3   0   0        0.19        0.21      1.59 o
   4   0   0        8.55        4.92      3.47 o
   1   1   0      139.59      187.53      9.19 o
   2   1   0     1264.58     1229.97      8.58 o
   3   1   0      176.55      141.81      8.16 o
   4   1   0        3.71       -4.33      2.89 o
   0   2   0      155.93      144.26      3.47 o
   1   2   0     1322.20     1314.71     12.71 o
   2   2   0      318.87      298.65      5.62 o
   3   2   0       62.33       64.46      3.94 o
   4   2   0       11.24       10.10      2.87 o
   1   3   0     2414.60     2370.18     14.11 o
   2   3   0        2.18        3.02      1.36 o
   3   3   0      108.47      124.67      6.01 o
   4   3   0        5.45        0.94      3.26 o
   0   4   0     1277.34     1436.40     13.77 o
   1   4   0     1351.95     1392.35      8.67 o
   2   4   0        9.26        3.59      1.93 o
   3   4   0       25.12       24.67      2.31 o
   4   4   0        4.12        5.53      2.86 o
   1   5   0     1872.64     1831.23     15.65 o
   2   5   0      308.81      305.47      6.11 o
   3   5   0      107.64      115.87      7.18 o
   4   5   0       10.91        7.75      3.11 o
   0   6   0       16.60       21.39      3.26 o
   1   6   0       76.75       69.85      2.53 o
   2   6   0      457.48      526.60     13.31 o
   3   6   0       52.17       62.35      4.80 o
   1   7   0      321.97      285.48      7.50 o
   2   7   0       17.08       12.87      2.53 o
   3   7   0        1.58        2.82      4.35 o
   0   8   0      333.74      315.21     10.26 o
   1   8   0        7.73        4.66      2.92 o
   2   8   0        0.25        3.74      3.07 o
   3   8   0       44.68       54.53      5.37 o
   1   9   0       13.80       22.99      3.53 o
   2   9   0       77.86       75.28      5.76 o
   0  10   0        2.08       -2.38      6.27 o
   1  10   0      207.36      218.45     10.96 o
   2  10   0       66.38       60.21      5.74 o
  -4   1   1       12.80        2.13      2.86 o
  -3   1   1      215.27      203.42      6.39 o
  -2   1   1        0.18        3.95      1.30 o
  -1   1   1      649.55      670.62     10.50 o
   1   1   1    12592.77    12541.16     43.04 o
   2   1   1        0.35        3.37      1.12 o
   3   1   1       75.84       55.59      2.69 o
   4   1   1       20.75       15.29      3.06 o
  -4   2   1       32.78       20.11      3.29 o
  -3   2   1       93.04       72.79      3.75 o
  -2   2   1      295.55      289.36      5.11 o
  -1   2   1     2677.90     2694.47     22.33 o
   0   2   1     1040.42     1033.23      6.74 o
   1   2   1      259.10      270.30      5.02 o
   2   2   1      310.92      285.49      4.94 o
   3   2   1       36.67       26.43      3.97 o
   4   2   1       31.02       27.09      3.68 o
  -4   3   1        5.93        6.95      3.13 o
  -3   3   1       99.49      102.35      4.13 o
  -2   3   1       50.49       49.43      1.84 o
  -1   3   1       23.88       30.10      2.36 o
   0   3   1      182.65      199.80      3.34 o
   1   3   1      613.88      588.10      5.40 o
   2   3   1      316.83      311.68      7.29 o
   3   3   1      258.25      278.51      6.87 o
   4   3   1       18.04       21.94      5.21 o
  -4   4   1        5.41        7.80      2.59 o
  -3   4   1       15.49       18.65      2.32 o
  -2   4   1      159.95      172.81      3.93 o
  -1   4   1      960.05      936.35      9.44 o
   0   4   1      855.29      950.37      9.56 o
   1   4   1      780.28      739.57      7.32 o
   2   4   1      328.17      350.49      7.72 o
   3   4   1        0.03        0.03      1.90 o
   4   4   1       50.40       61.09      5.15 o
  -4   5   1        2.93        6.61      3.26 o
  -3   5   1       99.81      120.09      6.17 o
  -2   5   1      152.98      149.74      4.02 o
  -1   5   1       93.83       76.42      7.83 o
   0   5   1     1553.14     1661.44     13.70 o
   1   5   1      436.77      478.82      9.66 o
   2   5   1       13.01        9.20      1.75 o
   3   5   1       19.20       24.92      6.48 o
   4   5   1       13.37       11.58      3.59 o
  -3   6   1      190.30      169.37      6.65 o
  -2   6   1      483.55      495.64      9.55 o
  -1   6   1        1.84       -1.50      1.47 o
   0   6   1     1080.66     1115.39     12.42 o
   1   6   1       40.60       32.41      2.85 o
   2   6   1     1104.25     1080.32     14.27 o
   3   6   1      141.47      141.13      6.38 o
  -3   7   1        1.39        0.16      3.35 o
  -2   7   1       11.03       10.37      3.82 o
  -1   7   1       12.17        7.59      3.82 o
   0   7   1      526.54      533.85      9.35 o
   1   7   1        7.68       14.35      4.42 o
   2   7   1       45.57       38.79      3.35 o
   3   7   1       21.14       19.37      3.84 o
  -3   8   1        3.35       11.74      3.78 o
  -2   8   1      202.74      193.47      8.27 o
  -1   8   1       53.70       35.79      2.95 o
   0   8   1       77.00       70.63      9.65 o
   1   8   1        3.92        2.18      3.28 o
   2   8   1       21.05       25.84      3.17 o
   3   8   1       37.45       48.61      5.06 o
  -2   9   1        2.45        5.81      3.63 o
  -1   9   1       38.88       39.71      4.03 o
   0   9   1       15.71       27.53      7.87 o
   1   9   1      186.42      172.46      6.85 o
   2   9   1        2.75        3.86      2.96 o
  -2  10   1        0.11       11.24      3.86 o
  -1  10   1      220.45      259.81      9.46 o
   0  10   1       16.02       11.47      3.64 o
   1  10   1        0.29       18.04      6.25 o
   2  10   1       12.93       24.70      4.69 o
   0  11   1       61.83       49.05      6.60 o
  -4   0   2       15.70        9.10      4.29 o
  -3   0   2        8.76       10.51      1.72 o
  -2   0   2     4416.63     4430.18     22.78 o
  -1   0   2     1470.26     1536.15     10.46 o
   1   0   2     1402.11     1337.43     10.06 o
   2   0   2      152.86      146.23      5.17 o
   3   0   2      298.22      293.19      7.55 o
   4   0   2       42.10       36.17      6.40 o
  -4   1   2       33.80       29.87      3.92 o
  -3   1   2       12.97        6.91      1.65 o
  -2   1   2        0.08        2.83      2.12 o
  -1   1   2    13598.03    13336.30     45.58 o
   1   1   2     2431.10     2351.56     16.15 o
   2   1   2       47.66       40.24      1.68 o
   3   1   2       64.64       46.07      2.57 o
   4   1   2       16.10        8.58      3.01 o
  -4   2   2       33.08       24.48      3.60 o
  -3   2   2      113.98      107.92      4.21 o
  -2   2   2        8.41        6.18      2.68 o
  -1   2   2     1157.81     1099.07     14.95 o
   0   2   2     8349.98     8948.11     34.62 o
   1   2   2     1284.01     1235.39     11.78 o
   2   2   2      545.27      615.93      7.48 o
   3   2   2        0.71       -0.85      3.86 o
   4   2   2       13.70        9.71      3.34 o
  -4   3   2       16.68        9.75      4.41 o
  -3   3   2       56.10       55.68      2.79 o
  -2   3   2        0.19       -1.52      1.01 o
  -1   3   2       33.73       29.47      1.42 o
   0   3   2      113.26      127.14      2.60 o
   1   3   2      133.54      111.48      2.28 o
   2   3   2      493.50      506.30      6.50 o
   3   3   2       99.65      110.15      4.36 o
   4   3   2       66.21       65.00      7.11 o
  -4   4   2        3.87        5.36      2.86 o
  -3   4   2       98.60       99.40      4.09 o
  -2   4   2       22.66       21.94      2.37 o
  -1   4   2      280.03      280.51      7.64 o
   0   4   2     1365.18     1467.35     11.61 o
   1   4   2      218.08      171.94      3.15 o
   2   4   2      810.65      779.33     12.83 o
   3   4   2       11.22       10.18      1.88 o
   4   4   2        0.05        8.54      3.15 o
  -4   5   2       36.19       46.15      5.54 o
  -3   5   2      231.61      249.41      7.76 o
  -2   5   2        0.12        3.14      2.56 o
  -1   5   2      757.99      747.76      8.02 o
   0   5   2      306.02      287.66      5.63 o
   1   5   2      221.00      215.16      6.11 o
   2   5   2        8.88        5.87      1.71 o
   3   5   2       36.34       27.32      5.65 o
   4   5   2        9.95       10.99      3.73 o
  -3   6   2       73.03       74.18      5.36 o
  -2   6   2        8.00       18.86      3.57 o
  -1   6   2        6.28        4.34      1.36 o
   0   6   2       18.72       14.57      1.98 o
   1   6   2        4.28        5.22      2.61 o
   2   6   2        2.41       29.96      7.07 o
   3   6   2        4.04        4.26      3.88 o
  -3   7   2        0.65        1.22      3.16 o
  -2   7   2      119.46      101.68      5.66 o
  -1   7   2        2.54        1.45      3.02 o
   0   7   2       46.66       38.27      3.02 o
   1   7   2      641.34      672.53     10.58 o
   2   7   2      125.45      108.18      4.96 o
   3   7   2       22.86       18.96      3.47 o
  -3   8   2        8.56        8.27      3.23 o
  -2   8   2      136.57      137.45      7.17 o
  -1   8   2       25.41       22.28      2.88 o
   0   8   2      126.78      103.11      6.04 o
   1   8   2      183.95      176.10      7.09 o
   2   8   2       73.91       77.61      5.48 o
   3   8   2        0.07        1.23      3.13 o
  -2   9   2       78.76       69.59      5.46 o
  -1   9   2      138.12      127.23      5.86 o
   0   9   2      271.73      273.33     11.53 o
   1   9   2        0.05        8.76      3.02 o
   2   9   2        4.46        5.38      3.04 o
  -2  10   2       10.97       16.27      4.13 o
  -1  10   2       57.64       83.90      5.98 o
   0  10   2       12.70        9.67      3.20 o
   1  10   2       17.34       18.29      3.68 o
   2  10   2       52.99       46.83      5.14 o
   0  11   2       40.58       77.77     11.64 o
  -4   1   3       25.77       25.90      4.76 o
  -3   1   3       10.96        9.79      1.81 o
  -2   1   3      962.77      961.11      7.86 o
  -1   1   3     6068.84     6018.72     25.21 o
   1   1   3     1248.45     1216.00     10.35 o
   2   1   3      258.28      259.01      4.34 o
   3   1   3        3.08        3.56      1.89 o
   4   1   3       19.07       14.57      2.53 o
  -4   2   3       11.19       12.10      3.31 o
  -3   2   3      252.45      245.17      5.07 o
  -2   2   3       34.19       36.12      1.93 o
  -1   2   3      334.51      331.62      3.89 o
   0   2   3      159.17      184.90      2.62 o
   1   2   3      227.00      202.11      2.24 o
   2   2   3     2743.98     2758.55     17.76 o
   3   2   3      148.01      149.94      5.34 o
   4   2   3        8.89        4.03      2.57 o
  -4   3   3       25.70       30.86      4.36 o
  -3   3   3       42.76       32.49      2.66 o
  -2   3   3        8.56       10.73      1.40 o
  -1   3   3      229.48      224.27      3.12 o
   0   3   3     3803.18     3965.21     23.71 o
   1   3   3       71.86       63.16      1.47 o
   2   3   3      109.37      117.30      3.30 o
   3   3   3       22.89       16.20      2.61 o
   4   3   3        0.01        0.06      3.04 o
  -4   4   3        0.51        2.02      3.74 o
  -3   4   3        2.30        9.57      2.17 o
  -2   4   3      165.00      152.94      3.42 o
  -1   4   3     1777.12     1831.95     10.76 o
   0   4   3      315.76      359.22      5.21 o
   1   4   3      107.79      110.91      2.35 o
   2   4   3      396.97      377.89      8.75 o
   3   4   3       18.94       13.52      2.04 o
   4   4   3        2.51        4.54      2.61 o
  -4   5   3      115.07      125.56      8.42 o
  -3   5   3       92.55      122.11      6.47 o
  -2   5   3      469.90      491.73      8.19 o
  -1   5   3      439.14      432.75      7.17 o
   0   5   3      295.34      274.96      5.61 o
   1   5   3      666.09      657.64      6.68 o
   2   5   3       41.59       41.85      3.21 o
   3   5   3       98.78       79.98      4.99 o
   4   5   3        4.79        2.92      2.76 o
  -3   6   3       98.59       87.99      6.24 o
  -2   6   3      232.20      219.56      6.40 o
  -1   6   3       95.00       80.82      2.92 o
   0   6   3      326.16      311.46      7.78 o
   1   6   3     1184.17     1087.71     13.85 o
   2   6   3      231.52      216.47      5.63 o
   3   6   3       59.46       40.68      5.69 o
  -3   7   3       97.36       82.13      6.04 o
  -2   7   3       40.77       48.43      4.34 o
  -1   7   3      313.89      271.48      7.43 o
   0   7   3      228.96      219.69      5.76 o
   1   7   3      707.08      709.63     11.07 o
   2   7   3       29.25       32.86      3.29 o
   3   7   3       44.62       72.24      5.92 o
  -3   8   3        1.02        2.79      2.89 o
  -2   8   3        0.21       -1.56      3.91 o
  -1   8   3      233.09      224.12      7.57 o
   0   8   3      149.50      131.03      4.91 o
   1   8   3      440.60      426.38      9.84 o
   2   8   3       20.61       20.19      3.63 o
   3   8   3        8.63        7.64      3.26 o
  -2   9   3        1.61        4.28      3.43 o
  -1   9   3        3.14        8.65      2.60 o
   0   9   3       14.35       26.04     13.85 o
   1   9   3       19.79       10.57      2.42 o
   2   9   3       95.17       93.29      6.57 o
  -2  10   3       20.57       23.29      4.29 o
  -1  10   3       12.45        1.12      4.11 o
   0  10   3       25.63       39.05      5.34 o
   1  10   3       54.65       56.95      5.63 o
   2  10   3       15.78       20.67      5.17 o
   0  11   3      191.17      203.44      9.53 o
  -4   0   4       72.21       64.68      9.43 o
  -3   0   4       85.56      105.49      4.33 o
  -2   0   4     1765.36     1741.37     20.83 o
  -1   0   4    27213.21    27908.93    187.23 o
   1   0   4     3028.85     3041.84     24.20 o
   2   0   4      221.38      199.27      5.01 o
   3   0   4      195.82      207.65      7.18 o
   4   0   4       10.16        3.86      2.73 o
  -4   1   4       28.10       22.40      4.35 o
  -3   1   4       17.10       20.67      2.13 o
  -2   1   4      941.72      945.59      8.25 o
  -1   1   4     7233.33     7213.07     30.38 o
   0   1   4      309.52      323.55      2.80 o
   1   1   4     3124.04     3128.10     18.23 o
   2   1   4        2.98        1.94      0.91 o
   3   1   4      285.58      289.76      8.26 o
   4   1   4       53.88       40.67      3.75 o
  -4   2   4        5.30        2.56      3.56 o
  -3   2   4       34.22       48.93      3.00 o
  -2   2   4     1632.56     1584.60     10.87 o
  -1   2   4      131.16      141.56      1.99 o
   0   2   4      881.35      898.67      5.98 o
   1   2   4      952.71      897.83      5.71 o
   2   2   4      106.33      126.62      5.12 o
   3   2   4      271.69      291.13      7.41 o
   4   2   4        3.39        0.23      2.49 o
  -4   3   4       40.80       46.86      4.84 o
  -3   3   4        0.03       -1.16      1.60 o
  -2   3   4      618.02      608.26      7.48 o
  -1   3   4      925.42      944.75      6.95 o
   0   3   4      647.20      643.35      5.76 o
   1   3   4       78.95       95.73      1.93 o
   2   3   4       31.03       17.25      1.46 o
   3   3   4        5.06        6.91      2.10 o
   4   3   4       44.02       38.15      4.88 o
  -4   4   4        8.51        9.58      3.26 o
  -3   4   4       93.70      110.60      4.62 o
  -2   4   4       78.53       68.61      4.29 o
  -1   4   4      944.63      970.71     14.71 o
   0   4   4     3518.74     3730.66     24.10 o
   1   4   4       63.59       55.59      1.76 o
   2   4   4       12.81       20.55      2.00 o
   3   4   4        4.06        3.69      1.90 o
   4   4   4        8.07       11.54      2.89 o
  -4   5   4       45.27       60.35      6.32 o
  -3   5   4      239.52      253.34      7.82 o
  -2   5   4      473.20      421.00     14.54 o
  -1   5   4      246.44      216.00      6.34 o
   0   5   4       71.98       64.97      4.31 o
   1   5   4       74.91       69.12      2.87 o
   2   5   4      296.96      294.37      6.02 o
   3   5   4       49.26       40.79      5.30 o
   4   5   4        0.09       -0.18      2.55 o
  -3   6   4       73.81       67.80      4.65 o
  -2   6   4        2.14        9.72      2.68 o
  -1   6   4        0.06        3.77      2.47 o
   0   6   4      174.73      179.51      5.93 o
   1   6   4      594.31      589.29     12.65 o
   2   6   4       72.85       66.85      3.78 o
   3   6   4        5.94       10.20      4.20 o
  -3   7   4       55.02       53.41      5.04 o
  -2   7   4      109.32       93.06      5.07 o
  -1   7   4       81.20       92.04      4.33 o
   0   7   4        7.59       10.96      2.91 o
   1   7   4       71.11       96.61     10.12 o
   2   7   4       37.40       28.94      3.08 o
   3   7   4       70.03       68.71      5.85 o
  -3   8   4        5.90        4.89      3.22 o
  -2   8   4       59.90       46.84      4.23 o
  -1   8   4       63.15       65.30      4.24 o
   0   8   4      103.31       82.92      6.80 o
   1   8   4       24.18       38.67      4.03 o
   2   8   4        0.25        0.41      2.71 o
   3   8   4        2.03        5.59      4.01 o
  -2   9   4       44.14       48.68      4.76 o
  -1   9   4       22.40       20.76      3.32 o
   0   9   4       58.13       64.41      8.25 o
   1   9   4        2.71        2.47      2.24 o
   2   9   4      113.52      109.77      6.98 o
  -2  10   4       22.07       18.97      3.75 o
  -1  10   4        2.36        3.04      3.83 o
   0  10   4      183.03      184.41      9.82 o
   1  10   4       46.95       54.14      5.63 o
   0  11   4        3.54       33.04      9.69 o
  -4   1   5        8.00        0.12      2.75 o
  -3   1   5       52.61       64.40      2.83 o
  -2   1   5      245.18      243.26      9.07 o
  -1   1   5      787.40      749.21      7.66 o
   0   1   5     7299.36     7389.90     23.25 o
   1   1   5        2.73        4.74      0.93 o
   2   1   5       31.74       36.54      1.99 o
   3   1   5        0.27        9.05      2.42 o
   4   1   5        4.72        5.28      2.31 o
  -4   2   5        6.81        7.83      2.94 o
  -3   2   5      193.31      179.48      5.51 o
  -2   2   5      109.99      140.82      6.65 o
  -1   2   5      369.52      345.31      3.24 o
   0   2   5     2120.09     2176.95     13.51 o
   1   2   5      190.66      198.98      2.97 o
   2   2   5      793.43      766.35      7.56 o
   3   2   5      150.85      176.27      5.98 o
   4   2   5        1.31       -3.87      2.58 o
  -4   3   5        0.54        2.83      3.48 o
  -3   3   5        5.28        0.74      1.86 o
  -2   3   5     1217.98     1266.46     11.38 o
  -1   3   5      293.89      283.20      3.64 o
   0   3   5      529.19      572.29      5.66 o
   1   3   5      315.00      376.78      4.11 o
   2   3   5        2.11        4.93      1.05 o
   3   3   5       47.24       49.32      3.31 o
   4   3   5       13.93       11.98      3.28 o
  -4   4   5       39.26       50.60      4.25 o
  -3   4   5      117.00      104.36      5.37 o
  -2   4   5      201.11      181.31      7.88 o
  -1   4   5      304.00      283.30      7.76 o
   0   4   5      272.01      275.92      5.15 o
   1   4   5      382.12      383.80      4.69 o
   2   4   5      242.70      247.38      4.65 o
   3   4   5        7.90       23.53      3.27 o
   4   4   5        5.20        3.72      2.39 o
  -4   5   5        0.73       12.65      3.84 o
  -3   5   5       15.43       29.54      4.82 o
  -2   5   5       17.10       21.35      2.42 o
  -1   5   5       29.88       20.30      1.42 o
   0   5   5      196.38      242.11      5.19 o
   1   5   5      455.43      477.64      5.57 o
   2   5   5       38.31       38.73      2.67 o
   3   5   5      166.85      171.19      8.79 o
   4   5   5        0.40        0.42      2.48 o
  -3   6   5        0.03        4.54      4.02 o
  -2   6   5        0.14       -0.43      2.14 o
  -1   6   5     1355.55     1208.85     29.96 o
   0   6   5       69.62       63.57      4.08 o
   1   6   5      294.88      284.63      6.97 o
   2   6   5       32.37       28.17      2.22 o
   3   6   5       40.32       44.16      4.08 o
  -3   7   5       17.00       19.08      3.06 o
  -2   7   5        1.42        0.17      2.38 o
  -1   7   5       35.84       31.94      3.19 o
   0   7   5      100.79      106.97      5.23 o
   1   7   5      317.17      326.83      9.83 o
   2   7   5       80.17       74.40      4.99 o
   3   7   5       50.21       52.45      5.44 o
  -3   8   5        0.67       -2.32      3.09 o
  -2   8   5       40.20       36.96      5.89 o
  -1   8   5        3.57       12.32      4.62 o
   0   8   5      256.78      232.52      6.39 o
   1   8   5       81.06       73.33      4.45 o
   2   8   5       25.51       17.71      3.31 o
   3   8   5        2.67        9.78      3.81 o
  -2   9   5       61.50       52.51      4.90 o
  -1   9   5       27.43       19.69      2.99 o
   0   9   5      152.16      173.55      9.02 o
   1   9   5       14.29       14.64      2.64 o
   2   9   5        2.54       12.17      4.05 o
  -1  10   5       56.92       47.80      4.25 o
   0  10   5      125.87      145.69      8.92 o
   1  10   5       36.30       35.62      4.49 o
   0  11   5        7.50        8.04      3.53 o
  -4   0   6       11.59        7.34      4.27 o
  -3   0   6       67.17       47.65      5.84 o
  -2   0   6      939.55      936.62     13.95 o
  -1   0   6      266.57      240.22      3.63 o
   0   0   6     4121.38     3918.33     18.14 o
   1   0   6     2171.28     2094.23     19.24 o
   2   0   6      453.16      452.80      8.19 o
   3   0   6       74.86       82.49      6.13 o
   4   0   6       83.97       76.24      9.15 o
  -4   1   6        0.58        0.25      2.29 o
  -3   1   6      416.44      411.47      7.02 o
  -2   1   6     1887.18     1845.16     12.97 o
  -1   1   6      737.25      684.02      6.23 o
   0   1   6       43.86       40.23      1.27 o
   1   1   6      326.63      310.29      3.44 o
   2   1   6      836.71      815.26      7.57 o
   3   1   6        6.07        8.88      2.32 o
   4   1   6       29.68       27.97      3.34 o
  -4   2   6        1.37       -0.18      2.40 o
  -3   2   6       35.70       24.48      3.30 o
  -2   2   6      720.54      748.67      7.12 o
  -1   2   6       15.88       31.44      1.38 o
   0   2   6     1557.83     1620.30      8.87 o
   1   2   6      144.78      129.36      2.61 o
   2   2   6      339.75      378.44      5.65 o
   3   2   6      184.43      181.58      6.26 o
   4   2   6        2.98        1.56      2.26 o
  -4   3   6        6.75        5.34      3.09 o
  -3   3   6       69.45       64.15      3.52 o
  -2   3   6      528.10      546.89      6.86 o
  -1   3   6      666.90      668.07      5.93 o
   0   3   6     1233.45     1343.12      9.56 o
   1   3   6     2233.53     2242.98     11.42 o
   2   3   6      326.49      307.67      5.15 o
   3   3   6        0.85        3.96      1.89 o
   4   3   6        0.45       -2.56      2.94 o
  -4   4   6        7.82       16.33      3.54 o
  -3   4   6       11.28       12.00      2.40 o
  -2   4   6      513.39      454.15     11.13 o
  -1   4   6      806.31      796.75      7.16 o
   0   4   6      114.22      132.84      3.62 o
   1   4   6      309.47      349.16      4.81 o
   2   4   6       64.45       63.26      2.32 o
   3   4   6      337.93      298.04     11.56 o
   4   4   6        3.49        9.25      2.65 o
  -4   5   6       30.20       32.58      4.16 o
  -3   5   6        3.21        9.46      2.71 o
  -2   5   6        3.45        5.51      2.24 o
  -1   5   6        0.84        0.55      0.84 o
   0   5   6      564.70      542.92      7.85 o
   1   5   6      602.19      606.58      7.07 o
   2   5   6       40.34       39.95      2.11 o
   3   5   6        5.63       13.15      3.13 o
   4   5   6       15.25       14.61      3.77 o
  -3   6   6        2.37        3.17      2.71 o
  -2   6   6       25.24       29.60      2.89 o
  -1   6   6       52.98       49.38      2.79 o
   0   6   6       20.72       21.65      1.76 o
   1   6   6       39.97       46.29      3.36 o
   2   6   6       70.52      125.65      9.26 o
   3   6   6        9.63       23.47      3.53 o
  -3   7   6        1.43        1.47      2.51 o
  -2   7   6       20.16       14.99      2.92 o
  -1   7   6       10.36       35.01     10.32 o
   0   7   6      364.64      441.31     15.23 o
   1   7   6      598.99      606.69     10.73 o
   2   7   6       26.57       24.55      3.42 o
   3   7   6       70.83       64.43      5.63 o
  -3   8   6        0.29        0.98      2.83 o
  -2   8   6       47.19       43.10      5.06 o
  -1   8   6      277.75      269.51      9.00 o
   0   8   6       18.54       33.07      3.49 o
   1   8   6        0.51        2.23      2.49 o
   2   8   6       24.02       27.28      3.97 o
   3   8   6       22.66       40.69      5.75 o
  -2   9   6        1.56        6.96      2.99 o
  -1   9   6       13.14       22.73      3.44 o
   0   9   6      199.53      215.25     10.38 o
   1   9   6       55.42       48.42      4.37 o
   2   9   6       18.49       19.52      3.66 o
  -1  10   6        0.62        9.35      4.00 o
   0  10   6       11.50       26.43      4.92 o
   1  10   6        0.13        8.03      3.65 o
  -4   1   7        3.61        2.63      2.40 o
  -3   1   7      108.05      127.74      5.74 o
  -2   1   7     1138.23     1159.08     10.44 o
  -1   1   7      268.47      242.88      2.76 o
   0   1   7     1184.58     1182.23      6.83 o
   1   1   7      853.70      888.51      6.46 o
   2   1   7      114.19      138.01      5.81 o
   3   1   7      225.52      240.04      7.41 o
   4   1   7        5.03        7.99      2.60 o
  -4   2   7        9.51        7.97      2.70 o
  -3   2   7       12.83       15.78      2.28 o
  -2   2   7       34.92       33.85      3.07 o
  -1   2   7     2165.63     2078.81     13.69 o
   0   2   7     2052.79     2122.94     11.38 o
   1   2   7     3061.73     3203.22     16.22 o
   2   2   7      293.01      298.16      5.25 o
   3   2   7       11.69       12.66      2.27 o
   4   2   7        0.68       -0.55      2.43 o
  -4   3   7        0.64        6.81      3.27 o
  -3   3   7        3.01        6.95      2.36 o
  -2   3   7      529.82      536.84      6.94 o
  -1   3   7      374.55      366.97      4.91 o
   0   3   7      709.13      715.14      7.64 o
   1   3   7     1141.49     1130.55      8.47 o
   2   3   7       25.97       28.84      2.06 o
   3   3   7       21.82       27.06      2.69 o
   4   3   7        0.01       -0.37      2.90 o
  -4   4   7       13.77       26.35      3.45 o
  -3   4   7       19.77       17.69      2.61 o
  -2   4   7       12.03       13.28      1.76 o
  -1   4   7       59.80       77.64      2.71 o
   0   4   7     1177.80     1305.35     12.47 o
   1   4   7      418.64      444.27      5.90 o
   2   4   7       55.89       52.99      2.20 o
   3   4   7       21.00       30.02      3.39 o
   4   4   7       17.33       16.95      3.65 o
  -4   5   7       12.74       20.95      3.63 o
  -3   5   7       11.12       13.05      2.48 o
  -2   5   7       40.05       41.55      3.41 o
  -1   5   7        5.19        7.91      1.63 o
   0   5   7     1759.11     1763.93     15.32 o
   1   5   7       92.83       79.62      2.90 o
   2   5   7        0.77        3.93      1.20 o
   3   5   7        8.16       22.43      3.65 o
   4   5   7       51.77       49.27      5.27 o
  -3   6   7      174.08      158.71      6.73 o
  -2   6   7      126.09      113.42      5.14 o
  -1   6   7        8.21        9.92      1.55 o
   0   6   7        7.73        7.15      1.63 o
   1   6   7      138.44      133.23      4.19 o
   2   6   7     1480.94     1474.73     25.99 o
   3   6   7       33.00       40.45      4.47 o
  -3   7   7        8.15        9.02      2.59 o
  -2   7   7        0.03        4.32      2.28 o
  -1   7   7      887.87      846.85     13.33 o
   0   7   7     1575.44     1593.26     20.78 o
   1   7   7       49.65       51.29      3.54 o
   2   7   7        2.44        8.58      2.70 o
   3   7   7        4.38       10.05      3.00 o
  -3   8   7       15.87       21.24      3.69 o
  -2   8   7       36.49       42.15      5.90 o
  -1   8   7       67.67       74.43      5.23 o
   0   8   7       36.98       40.19      3.62 o
   1   8   7        7.03        9.87      3.48 o
   2   8   7       32.31       38.44      4.66 o
   3   8   7       82.41       90.60      7.52 o
  -2   9   7        9.52        4.96      3.56 o
  -1   9   7      126.75      117.44      6.02 o
   0   9   7       14.42       23.51      5.61 o
   1   9   7        0.33        4.72      2.51 o
   2   9   7        3.01        4.78      2.97 o
  -1  10   7       33.07       36.54      4.38 o
   0  10   7       27.72       29.46      4.75 o
   1  10   7      105.56      103.44      6.72 o
  -4   0   8        2.73       -4.24      5.80 o
  -3   0   8       82.34      103.01      6.55 o
  -2   0   8       26.20       17.81      5.07 o
  -1   0   8     1717.45     1744.11     13.10 o
   0   0   8     4187.81     4191.12     34.55 o
   1   0   8      191.41      206.66      5.00 o
   2   0   8      204.98      198.27      6.33 o
   3   0   8      127.29      108.81      7.28 o
   4   0   8      318.78      369.14     20.35 o
  -4   1   8        3.07        3.69      3.48 o
  -3   1   8      592.96      582.95     10.23 o
  -2   1   8      875.29      925.88      9.04 o
  -1   1   8        2.60        2.15      0.69 o
   0   1   8     1090.26     1021.93      6.47 o
   1   1   8      128.88      139.32      3.74 o
   2   1   8     2281.86     2266.95     32.82 o
   3   1   8        0.00        5.75      2.73 o
   4   1   8       47.25       43.26      5.12 o
  -4   2   8       16.89       24.32      4.32 o
  -3   2   8       14.92       45.86      7.41 o
  -2   2   8      467.85      439.38      8.16 o
  -1   2   8       53.72       53.49      1.97 o
   0   2   8      399.40      392.39      4.54 o
   1   2   8       97.02       92.12      2.59 o
   2   2   8       73.01       67.81      2.85 o
   3   2   8      113.05      101.35      5.12 o
   4   2   8       27.27       23.19      3.95 o
  -4   3   8       31.71       23.74      3.98 o
  -3   3   8       72.83       88.06      4.21 o
  -2   3   8        5.44       12.06      1.76 o
  -1   3   8     1085.15     1022.52      8.40 o
   0   3   8       22.64       36.60      1.92 o
   1   3   8        4.56       17.63      1.48 o
   2   3   8      100.74      102.90      3.59 o
   3   3   8        0.27        1.05      1.65 o
   4   3   8       25.45       23.31      4.60 o
  -4   4   8       38.82       41.71      4.79 o
  -3   4   8       41.05       42.93      3.30 o
  -2   4   8       39.80       46.74      2.56 o
  -1   4   8      188.23      200.72      4.53 o
   0   4   8      159.91      164.88      5.04 o
   1   4   8     2002.15     1917.44     15.36 o
   2   4   8       58.44       56.54      2.43 o
   3   4   8       22.17       17.60      2.53 o
   4   4   8       18.90       27.56      5.00 o
  -4   5   8       26.52       24.75      3.91 o
  -3   5   8       13.74       12.43      2.34 o
  -2   5   8      108.01      117.01      4.50 o
  -1   5   8      506.93      496.17      7.23 o
   0   5   8        0.56        4.58      2.14 o
   1   5   8       64.76       65.18      2.84 o
   2   5   8        2.40        4.82      1.51 o
   3   5   8      175.34      161.96      8.52 o
   4   5   8       19.40       19.10      3.95 o
  -3   6   8        6.45       16.23      3.28 o
  -2   6   8        1.30        3.98      1.83 o
  -1   6   8        4.87        2.53      1.23 o
   0   6   8      585.01      605.23      9.88 o
   1   6   8        4.33        4.22      2.34 o
   2   6   8        0.01       47.61      6.16 o
   3   6   8      142.24      130.99      7.86 o
  -3   7   8        1.88       -0.22      2.31 o
  -2   7   8       12.90       14.98      3.78 o
  -1   7   8      111.57      109.09     10.42 o
   0   7   8       26.35       50.91      7.82 o
   1   7   8       97.63       78.72      3.78 o
   2   7   8       26.51       24.08      3.31 o
   3   7   8       28.48       21.85      3.45 o
  -3   8   8       29.14       27.75      4.72 o
  -2   8   8        7.21       13.33      4.22 o
  -1   8   8       17.31       23.79      4.40 o
   0   8   8       32.92       40.43      4.09 o
   1   8   8      173.95      184.43      7.40 o
   2   8   8       26.46       31.40      4.43 o
   3   8   8        1.39       12.12      3.75 o
  -2   9   8       18.68       20.41      4.20 o
  -1   9   8       83.96       94.99      6.32 o
   0   9   8       40.66       37.88      5.13 o
   1   9   8       12.65       14.08      3.05 o
   2   9   8        4.32        4.58      3.05 o
  -1  10   8        6.35       15.38      3.97 o
   0  10   8       24.09       24.55      4.41 o
   1  10   8       19.37       21.11      4.03 o
  -4   1   9        0.98        0.44      3.56 o
  -3   1   9       27.52       68.47      5.69 o
  -2   1   9        1.61        9.82      1.94 o
  -1   1   9      237.06      194.13      3.17 o
   0   1   9        5.48        8.02      0.94 o
   1   1   9     1650.75     1710.29     11.20 o
   2   1   9       22.85       37.51      3.37 o
   3   1   9       89.84       88.22      5.50 o
   4   1   9        4.90       14.65      3.40 o
  -4   2   9       84.18       74.39      7.85 o
  -3   2   9      649.54      692.25     13.47 o
  -2   2   9        0.28        4.34      1.32 o
  -1   2   9      651.20      655.46      6.43 o
   0   2   9      401.06      375.63      4.71 o
   1   2   9      124.06      164.63      3.65 o
   2   2   9        3.50        3.47      0.87 o
   3   2   9       69.09       76.35      4.67 o
   4   2   9        0.07        3.64      3.20 o
  -4   3   9        0.14        5.36      3.66 o
  -3   3   9       66.31       89.08      5.07 o
  -2   3   9      146.03      147.66      3.88 o
  -1   3   9      601.63      595.03      7.20 o
   0   3   9      809.49      897.65     10.30 o
   1   3   9      386.19      333.19      5.30 o
   2   3   9      404.39      403.20      5.95 o
   3   3   9       42.47       44.96      3.36 o
   4   3   9       41.88       44.88      5.58 o
  -4   4   9        0.78        6.40      3.12 o
  -3   4   9        1.72        6.09      2.45 o
  -2   4   9       16.16       14.60      2.12 o
  -1   4   9      260.61      273.39      5.63 o
   0   4   9      101.18       93.14      3.76 o
   1   4   9       24.83       32.15      2.06 o
   2   4   9      185.90      190.05      4.73 o
   3   4   9       41.12       36.67      3.19 o
   4   4   9       77.88       93.50      8.13 o
  -4   5   9        8.09       12.44      3.06 o
  -3   5   9        4.41        8.87      2.57 o
  -2   5   9      208.48      198.74      6.21 o
  -1   5   9      153.37      177.14      4.68 o
   0   5   9      316.76      323.54      7.60 o
   1   5   9      240.77      254.35      5.38 o
   2   5   9       25.04       33.41      2.51 o
   3   5   9        4.56       12.05      3.07 o
  -3   6   9        0.94        3.29      2.37 o
  -2   6   9        9.12        8.28      2.73 o
  -1   6   9       28.62       22.18      2.10 o
   0   6   9     1221.42     1223.17     14.31 o
   1   6   9        6.17       10.28      1.91 o
   2   6   9      227.93      236.74      7.02 o
   3   6   9       12.57       20.22      3.37 o
  -3   7   9        4.72        5.67      2.77 o
  -2   7   9      165.66      176.66      8.04 o
  -1   7   9        0.92        5.90      3.07 o
   0   7   9       77.94       58.19      3.41 o
   1   7   9        4.47        6.38      1.81 o
   2   7   9        2.72       10.06      2.99 o
   3   7   9        3.12        8.17      2.85 o
  -3   8   9        4.43        3.05      3.21 o
  -2   8   9       92.41       86.69      6.83 o
  -1   8   9      123.74      120.20      6.63 o
   0   8   9       48.48       35.12      3.66 o
   1   8   9      164.04      174.41      7.30 o
   2   8   9       47.93       46.89      5.03 o
  -2   9   9       12.67        4.38      4.26 o
  -1   9   9       51.90       60.10      5.38 o
   0   9   9       52.57       51.00      5.40 o
   1   9   9       51.92       54.34      4.59 o
   2   9   9       16.62       33.61      5.19 o
  -1  10   9      109.79      100.03      6.72 o
   0  10   9       21.62       15.81      3.93 o
   1  10   9       63.27       63.16      6.15 o
  -4   0  10       56.21       57.13      9.36 o
  -3   0  10      116.90      111.68      6.98 o
  -2   0  10      454.34      469.28     11.05 o
  -1   0  10      238.52      265.20      7.19 o
   0   0  10     1808.45     1792.81     13.82 o
   1   0  10     1600.32     1625.98     41.31 o
   2   0  10      735.70      716.36     14.69 o
   3   0  10      517.81      535.41     16.27 o
   4   0  10        6.07       12.58      6.08 o
  -4   1  10       25.91       30.81      4.75 o
  -3   1  10        1.97        6.69      2.95 o
  -2   1  10      222.36      213.39      4.84 o
  -1   1  10      218.75      190.28      5.33 o
   0   1  10     3175.12     3121.93     19.52 o
   1   1  10     1183.43     1174.28     10.88 o
   2   1  10      215.23      212.27      5.21 o
   3   1  10      155.86      159.95      7.34 o
   4   1  10      186.78      163.90     12.62 o
  -4   2  10       92.20       78.93      7.72 o
  -3   2  10       84.20      133.41      9.37 o
  -2   2  10       91.21       79.76      2.98 o
  -1   2  10       31.62       37.93      1.95 o
   0   2  10      348.40      324.24      4.87 o
   1   2  10     3385.00     3486.14     17.38 o
   2   2  10       17.66       24.05      2.01 o
   3   2  10      123.53      126.38      6.42 o
   4   2  10       18.37       18.82      5.36 o
  -4   3  10        0.21       -0.98      3.62 o
  -3   3  10      263.72      237.54      7.52 o
  -2   3  10      304.31      305.94      6.84 o
  -1   3  10      629.85      616.97      7.87 o
   0   3  10       52.31       70.93      3.26 o
   1   3  10      319.20      334.77      5.89 o
   2   3  10      434.01      422.62      6.77 o
   3   3  10       77.61       85.48      4.49 o
   4   3  10        4.39       11.95      4.22 o
  -4   4  10        0.67       -2.54      3.44 o
  -3   4  10        8.95        5.17      2.27 o
  -2   4  10        0.08        3.10      1.91 o
  -1   4  10     1971.38     1928.85     15.48 o
   0   4  10       13.56        8.19      1.53 o
   1   4  10        0.25        2.51      0.88 o
   2   4  10      344.74      353.34      6.56 o
   3   4  10        5.89        5.54      2.00 o
   4   4  10        4.44       10.94      4.05 o
  -3   5  10       39.33       50.12      4.20 o
  -2   5  10        1.71        5.88      3.23 o
  -1   5  10       56.68       47.61      2.88 o
   0   5  10      310.35      302.09      7.92 o
   1   5  10     1504.90     1440.18     18.90 o
   2   5  10      304.54      320.20      6.81 o
   3   5  10       42.94       51.69      4.92 o
  -3   6  10        2.21        4.49      2.66 o
  -2   6  10      107.17      112.32      6.24 o
  -1   6  10       10.29       12.96      2.51 o
   0   6  10       78.97       95.76      4.66 o
   1   6  10      115.54      123.19      4.92 o
   2   6  10       88.06       86.34      4.55 o
   3   6  10        0.29        5.98      2.77 o
  -3   7  10       12.45        5.57      2.74 o
  -2   7  10        1.59        8.32      3.86 o
  -1   7  10       54.06       57.78      4.64 o
   0   7  10       78.50       70.12      4.74 o
   1   7  10      111.82      128.44      5.52 o
   2   7  10      155.62      138.65      6.65 o
   3   7  10       25.23       19.66      3.76 o
  -2   8  10       47.95       55.81      5.70 o
  -1   8  10      180.88      217.74      9.25 o
   0   8  10      224.97      209.71      7.64 o
   1   8  10       17.06       16.22      2.99 o
   2   8  10       42.42       39.63      4.64 o
  -2   9  10        6.46       14.28      4.70 o
  -1   9  10       44.81       41.46      4.53 o
   0   9  10       54.68       50.94      5.13 o
   1   9  10       45.94       50.28      4.51 o
   2   9  10      183.75      188.07      9.15 o
  -1  10  10       14.06       23.97      4.26 o
   0  10  10       16.54       19.95      3.64 o
   1  10  10       32.80       37.07      5.02 o
  -4   1  11       59.45       50.51      5.89 o
  -3   1  11       26.93       13.92      2.66 o
  -2   1  11       41.46       46.63      2.56 o
  -1   1  11      324.58      327.51      5.24 o
   0   1  11     1072.52     1141.22      8.06 o
   1   1  11     1101.57     1078.49     13.81 o
   2   1  11      109.04      103.57      3.80 o
   3   1  11       86.61       98.87      6.15 o
   4   1  11       44.86       54.05      6.71 o
  -4   2  11        5.39        5.99      4.16 o
  -3   2  11       74.95       91.44      5.95 o
  -2   2  11      260.46      247.13      4.82 o
  -1   2  11        4.86       15.12      1.66 o
   0   2  11      159.35      160.04      3.56 o
   1   2  11      299.32      305.52      5.79 o
   2   2  11      394.72      387.31      7.26 o
   3   2  11        3.76        6.58      3.56 o
   4   2  11       29.50       38.17      5.32 o
  -4   3  11       14.05        6.14      3.88 o
  -3   3  11       29.13       43.90      4.38 o
  -2   3  11       13.53       24.56      2.79 o
  -1   3  11      738.08      716.84      8.72 o
   0   3  11     2727.29     2743.54     18.64 o
   1   3  11      117.48      114.69      3.70 o
   2   3  11      214.32      230.37      5.49 o
   3   3  11       10.65       13.47      2.49 o
   4   3  11        6.16       20.28      4.54 o
  -4   4  11        0.32       -0.05      3.67 o
  -3   4  11       16.08       20.25      3.18 o
  -2   4  11       66.61       55.74      3.63 o
  -1   4  11      703.12      723.30      9.51 o
   0   4  11      159.46      151.25      4.73 o
   1   4  11        0.71        2.84      1.17 o
   2   4  11      323.73      321.93      6.47 o
   3   4  11       32.71       28.54      3.13 o
   4   4  11        2.26        9.24      4.04 o
  -3   5  11        9.60        6.72      3.16 o
  -2   5  11       22.05       18.95      2.56 o
  -1   5  11       83.99       82.11      3.67 o
   0   5  11      232.10      219.68      6.97 o
   1   5  11      569.69      554.84     11.05 o
   2   5  11       36.31       52.99      3.30 o
   3   5  11      348.36      329.39     16.36 o
  -3   6  11        1.34       -0.83      4.31 o
  -2   6  11      335.27      344.05      9.77 o
  -1   6  11      129.57      124.62      4.82 o
   0   6  11      101.87       97.56      4.74 o
   1   6  11      830.80      782.24     11.53 o
   2   6  11      146.04      148.08      5.80 o
   3   6  11       72.63       72.11      5.61 o
  -3   7  11        0.00       -1.68      2.77 o
  -2   7  11      189.01      187.26      8.43 o
  -1   7  11      292.90      254.61      7.38 o
   0   7  11      133.13      127.10      5.24 o
   1   7  11      567.94      569.60     11.02 o
   2   7  11        0.25        6.26      2.64 o
   3   7  11        5.90       10.08      3.37 o
  -2   8  11       25.68       42.28      5.46 o
  -1   8  11      313.09      305.41     10.68 o
   0   8  11      144.38      141.83      6.61 o
   1   8  11        0.14        2.41      2.40 o
   2   8  11        1.07        1.58      2.69 o
  -2   9  11      127.54      114.38      8.41 o
  -1   9  11        1.67        6.33      3.27 o
   0   9  11       13.04       24.61      4.77 o
   1   9  11        7.13       13.28      2.87 o
   2   9  11        1.92       13.47      4.44 o
  -1  10  11       20.88       25.27      4.58 o
   0  10  11        3.07        5.21      3.98 o
   1  10  11        6.61       14.91      4.20 o
  -4   0  12       12.06        6.61      6.94 o
  -3   0  12        3.87        3.56      2.74 o
  -2   0  12        8.48       18.41      4.16 o
  -1   0  12       17.35       13.60      2.44 o
   0   0  12        2.36        3.03      0.77 o
   1   0  12     3527.75     3484.78     31.94 o
   2   0  12      120.30      121.23      5.65 o
   3   0  12      865.36      898.52     21.82 o
   4   0  12      146.28      132.42     11.10 o
  -4   1  12       25.32       20.25      4.85 o
  -3   1  12        0.52        2.93      2.34 o
  -2   1  12      117.35      114.07      3.64 o
  -1   1  12      577.13      534.00      8.41 o
   0   1  12     1824.08     2003.26     14.07 o
   1   1  12        9.35       16.18      2.33 o
   2   1  12      199.55      176.83      5.40 o
   3   1  12      177.87      208.52      8.63 o
   4   1  12       28.06       27.67      3.85 o
  -4   2  12       24.55       25.07      7.55 o
  -3   2  12       62.28       85.47      4.97 o
  -2   2  12      210.90      204.36      4.62 o
  -1   2  12      677.90      655.42      7.94 o
   0   2  12       37.42       45.10      2.05 o
   1   2  12      798.23      786.99      9.41 o
   2   2  12      204.03      203.84      5.00 o
   3   2  12      144.95      137.07      6.87 o
   4   2  12        1.90        3.10      2.95 o
  -4   3  12       46.05       47.16      6.23 o
  -3   3  12       30.13       38.55      3.49 o
  -2   3  12        1.33       11.97      2.58 o
  -1   3  12       44.23       49.71      2.85 o
   0   3  12      855.68      862.18     10.21 o
   1   3  12       97.94      105.99      3.59 o
   2   3  12      237.91      242.07      5.78 o
   3   3  12        2.03        9.20      2.72 o
   4   3  12        5.10       10.37      4.30 o
  -4   4  12        1.91       -0.25      3.09 o
  -3   4  12       31.26       36.60      4.10 o
  -2   4  12       56.71       56.34      3.94 o
  -1   4  12      178.76      192.41      5.46 o
   0   4  12      167.41      160.41      5.66 o
   1   4  12       80.45       81.02      3.55 o
   2   4  12      196.03      194.47      5.25 o
   3   4  12       13.76       12.88      2.63 o
  -3   5  12        0.02       -3.40      2.58 o
  -2   5  12       33.09       33.83      2.97 o
  -1   5  12      182.82      163.97      5.31 o
   0   5  12       52.97       61.06      4.06 o
   1   5  12        0.09       11.55      2.53 o
   2   5  12      530.28      474.51      8.54 o
   3   5  12       66.73       70.45      5.20 o
  -3   6  12        1.02        3.26      2.71 o
  -2   6  12       19.42       35.96      4.52 o
  -1   6  12       79.96       88.99      4.37 o
   0   6  12       63.81       58.02      3.87 o
   1   6  12       22.28       27.88      2.86 o
   2   6  12      106.10      101.63      4.92 o
   3   6  12        0.88        8.59      2.89 o
  -3   7  12        3.24        2.68      2.96 o
  -2   7  12       10.82        9.30      3.41 o
  -1   7  12       14.31       20.06      3.08 o
   0   7  12       81.68       76.20      4.50 o
   1   7  12      144.17      145.55      5.93 o
   2   7  12       38.10       32.65      3.42 o
   3   7  12        1.88        5.07      3.22 o
  -2   8  12      119.07      119.26      8.01 o
  -1   8  12        3.37       18.66      4.10 o
   0   8  12       70.46       66.27      4.77 o
   1   8  12       87.81       89.80      5.50 o
   2   8  12       23.66       14.36      2.99 o
  -2   9  12        1.51       20.02      5.61 o
  -1   9  12        9.41        4.95      3.10 o
   0   9  12      237.64      220.42      9.96 o
   1   9  12        5.96        5.64      2.62 o
   2   9  12        1.91        1.99      3.11 o
  -1  10  12        8.29       16.83      4.02 o
   0  10  12       11.14       25.01      7.04 o
  -4   1  13        3.50        6.55      4.23 o
  -3   1  13        0.84        6.46      2.61 o
  -2   1  13      245.99      227.97      8.50 o
  -1   1  13       92.23       87.73      4.35 o
   0   1  13      806.74      875.73      7.20 o
   1   1  13        9.76        7.89      1.44 o
   2   1  13      306.41      286.86     10.17 o
   3   1  13      175.46      188.62      8.29 o
   4   1  13        2.48        3.95      2.80 o
  -4   2  13      117.70       96.13      8.86 o
  -3   2  13       57.81       59.83      5.28 o
  -2   2  13       11.40       15.90      1.71 o
  -1   2  13       16.25       20.50      1.92 o
   0   2  13      672.40      596.32      6.97 o
   1   2  13      158.95      127.06      4.07 o
   2   2  13       19.21       16.32      1.85 o
   3   2  13       90.80       86.79      5.98 o
   4   2  13        2.89        3.74      2.74 o
  -4   3  13        8.49       12.98      4.59 o
  -3   3  13       33.31       33.73      3.77 o
  -2   3  13      698.10      701.80      9.58 o
  -1   3  13        0.24        2.76      1.61 o
   0   3  13      105.85      118.17      4.36 o
   1   3  13       43.55       43.14      2.66 o
   2   3  13      127.42      123.65      4.02 o
   3   3  13      264.38      263.20      8.36 o
   4   3  13        0.71        2.23      3.65 o
  -4   4  13        1.28       -4.76      3.82 o
  -3   4  13       11.71       19.33      3.40 o
  -2   4  13       99.38      104.51      4.60 o
  -1   4  13       31.34       36.06      2.76 o
   0   4  13      732.52      680.95     11.52 o
   1   4  13       60.49       61.83      3.21 o
   2   4  13       88.11       88.80      4.07 o
   3   4  13        1.05        2.52      2.11 o
  -3   5  13        9.87        8.87      2.94 o
  -2   5  13        0.80        6.15      2.18 o
  -1   5  13       51.89       52.09      3.35 o
   0   5  13      355.94      367.31      9.33 o
   1   5  13      681.63      672.83     10.25 o
   2   5  13      101.85      115.05      4.40 o
   3   5  13        0.20       -0.97      2.23 o
  -3   6  13       22.38       24.73      3.97 o
  -2   6  13        1.80        5.10      2.86 o
  -1   6  13      488.47      444.62      9.11 o
   0   6  13       22.77       22.27      2.69 o
   1   6  13        4.67        7.47      2.01 o
   2   6  13      134.42      131.96      5.37 o
   3   6  13       78.60       82.82      5.74 o
  -3   7  13        0.06        1.27      3.01 o
  -2   7  13       14.63       14.01      2.87 o
  -1   7  13      252.70      255.32      9.36 o
   0   7  13       17.40       19.23      2.89 o
   1   7  13       47.83       56.27      3.78 o
   2   7  13        7.57        8.70      2.48 o
   3   7  13        8.97       10.03      3.32 o
  -2   8  13        2.72        8.94      4.01 o
  -1   8  13       15.93       20.12      3.93 o
   0   8  13        0.34        6.93      2.77 o
   1   8  13       55.94       57.88      4.72 o
   2   8  13        2.76        1.35      3.01 o
  -2   9  13       76.14       75.73      6.72 o
  -1   9  13       15.49        8.21      3.05 o
   0   9  13        0.54        5.90      3.71 o
   1   9  13        2.00       19.59      4.52 o
   0  10  13      146.80      154.43      9.82 o
  -4   0  14        5.06        4.69      5.32 o
  -3   0  14        0.14        2.01      3.40 o
  -2   0  14        0.05       -3.17      3.14 o
  -1   0  14     6080.51     6180.95     51.93 o
   0   0  14     1530.12     1495.53     18.90 o
   1   0  14     1973.83     2042.15     36.19 o
   2   0  14        7.70        7.97      2.60 o
   3   0  14       39.90       29.04      4.71 o
   4   0  14       68.66       71.80      8.67 o
  -4   1  14        1.49        2.50      3.53 o
  -3   1  14      126.91      117.51      6.44 o
  -2   1  14        0.02        1.14      1.31 o
  -1   1  14       44.14       45.32      3.43 o
   0   1  14      173.84      171.98      5.42 o
   1   1  14      266.61      229.64      6.00 o
   2   1  14     1463.57     1476.06     19.22 o
   3   1  14       43.79       43.72      4.66 o
   4   1  14       21.11       15.49      3.25 o
  -4   2  14        0.01       10.01      4.73 o
  -3   2  14        8.26        8.61      2.94 o
  -2   2  14        1.78        3.21      1.16 o
  -1   2  14      279.06      269.70      5.24 o
   0   2  14      287.60      321.01      5.28 o
   1   2  14       81.99       66.45      2.49 o
   2   2  14      123.76      104.32      5.09 o
   3   2  14      116.97      111.01      6.59 o
   4   2  14        5.83        9.17      3.13 o
  -4   3  14       15.24        9.09      3.90 o
  -3   3  14       21.18       16.74      3.29 o
  -2   3  14       73.96      100.62      4.86 o
  -1   3  14        0.54        1.41      1.55 o
   0   3  14     1761.70     1778.21     15.85 o
   1   3  14        1.33        6.79      1.92 o
   2   3  14      124.69      117.48      4.21 o
   3   3  14       54.19       59.84      5.22 o
  -3   4  14        4.60        7.19      2.76 o
  -2   4  14      260.73      250.51      8.96 o
  -1   4  14      229.43      229.65      6.04 o
   0   4  14      497.10      508.99      9.66 o
   1   4  14      210.13      201.22      5.66 o
   2   4  14       84.26       86.65      4.00 o
   3   4  14       37.84       36.04      3.75 o
  -3   5  14        0.64        3.46      2.84 o
  -2   5  14        1.91       16.35      2.92 o
  -1   5  14       29.72       37.54      3.35 o
   0   5  14     1517.61     1497.89     18.52 o
   1   5  14      407.99      417.61      8.30 o
   2   5  14       47.77       50.06      3.56 o
   3   5  14       11.87       10.01      3.21 o
  -3   6  14       44.32       48.85      5.83 o
  -2   6  14        3.48        6.69      2.34 o
  -1   6  14        0.35        9.33      2.39 o
   0   6  14       68.93       74.68      4.79 o
   1   6  14      286.66      279.64      7.54 o
   2   6  14       24.97       28.99      3.48 o
   3   6  14        6.70       15.03      4.21 o
  -3   7  14        0.04        4.74      3.12 o
  -2   7  14        3.25        7.62      4.15 o
  -1   7  14       74.82       81.32      6.43 o
   0   7  14      196.37      186.60      6.82 o
   1   7  14       25.56       19.76      2.82 o
   2   7  14        3.44        5.15      2.73 o
  -2   8  14       54.22       61.07      5.94 o
  -1   8  14      125.43      118.79      6.92 o
   0   8  14       27.68       25.72      3.23 o
   1   8  14        2.40        4.41      2.48 o
   2   8  14       35.89       35.61      4.60 o
  -1   9  14        2.93        7.59      3.48 o
   0   9  14       25.24       28.87      4.47 o
   1   9  14      277.68      265.58     10.49 o
  -4   1  15        5.99       -0.13      4.51 o
  -3   1  15        0.06        3.96      2.50 o
  -2   1  15       13.98       14.37      1.89 o
  -1   1  15        5.36       10.24      1.83 o
   0   1  15      921.85      904.49     19.85 o
   1   1  15      142.58      146.84      5.13 o
   2   1  15      457.83      508.66     11.52 o
   3   1  15       96.13       99.07      6.38 o
   4   1  15        0.07        1.34      2.91 o
  -4   2  15        6.43        6.55      4.44 o
  -3   2  15        5.25       11.74      2.75 o
  -2   2  15      151.78      134.75      4.18 o
  -1   2  15      663.18      648.94      8.02 o
   0   2  15        4.75       14.95      2.15 o
   1   2  15      153.14      150.87      5.65 o
   2   2  15       17.95       15.34      2.82 o
   3   2  15       21.78       24.66      3.81 o
  -4   3  15        0.00        1.97      3.84 o
  -3   3  15        3.16        3.10      2.34 o
  -2   3  15        7.62       12.75      2.57 o
  -1   3  15       45.36       50.23      2.77 o
   0   3  15       21.58       35.80      3.21 o
   1   3  15      660.30      661.06     10.31 o
   2   3  15      155.54      137.64      4.61 o
   3   3  15       29.67       34.53      4.14 o
  -3   4  15       11.27        7.02      2.74 o
  -2   4  15        0.19       13.09      2.64 o
  -1   4  15       21.71       45.27      3.42 o
   0   4  15      319.66      321.82      7.86 o
   1   4  15        2.48       15.05      2.55 o
   2   4  15       85.18       71.39      3.61 o
   3   4  15       25.99       39.75      5.45 o
  -3   5  15       17.98       15.32      3.40 o
  -2   5  15      299.05      299.54      8.61 o
  -1   5  15      551.69      526.91      9.70 o
   0   5  15      514.06      497.28     10.50 o
   1   5  15       22.77       29.23      2.69 o
   2   5  15       32.85       28.30      2.87 o
   3   5  15        7.61        9.04      3.56 o
  -3   6  15       83.03       80.20      6.80 o
  -2   6  15        2.80        3.75      2.68 o
  -1   6  15        6.49        9.64      2.05 o
   0   6  15      151.81      153.53      6.62 o
   1   6  15      602.12      611.67     10.65 o
   2   6  15      304.42      309.14     10.61 o
   3   6  15        0.64        6.17      3.28 o
  -2   7  15        1.89        2.00      2.73 o
  -1   7  15      158.41      155.40      6.78 o
   0   7  15      259.84      250.16      8.15 o
   1   7  15        0.00        1.22      2.03 o
   2   7  15      125.42      133.06      7.82 o
  -2   8  15       42.42       42.14      5.94 o
  -1   8  15        0.28        6.25      3.22 o
   0   8  15        7.63        9.73      2.64 o
   1   8  15        5.41        4.80      2.63 o
   2   8  15       66.10       69.67      6.97 o
  -1   9  15        7.35       24.00      4.59 o
   0   9  15       23.47       29.35      4.49 o
   1   9  15       29.59       40.47      4.87 o
  -4   0  16        3.28        3.17      4.40 o
  -3   0  16       47.18       43.30      6.22 o
  -2   0  16       40.91       39.53      5.43 o
  -1   0  16      329.22      325.77     10.55 o
   0   0  16      325.20      322.51      9.45 o
   1   0  16       44.48       34.44      3.95 o
   2   0  16      145.20      136.12      6.94 o
   3   0  16      153.50      154.35      9.95 o
  -4   1  16        0.00        0.13      3.51 o
  -3   1  16        4.43        4.15      2.30 o
  -2   1  16      197.26      193.78      7.80 o
  -1   1  16      104.43      119.72      5.16 o
   0   1  16     1953.55     1852.43     27.14 o
   1   1  16       30.79       42.15      3.11 o
   2   1  16      791.15      848.18     14.90 o
   3   1  16        0.03       -0.65      2.76 o
  -4   2  16        3.70        5.47      4.45 o
  -3   2  16        2.90        5.73      2.64 o
  -2   2  16       57.46       55.25      4.21 o
  -1   2  16      462.98      451.38      8.08 o
   0   2  16       11.00       12.81      1.49 o
   1   2  16      873.39      881.27     14.93 o
   2   2  16        2.78       10.44      2.82 o
   3   2  16       51.06       46.04      4.71 o
  -3   3  16        9.99        9.64      2.86 o
  -2   3  16        8.41        9.65      2.88 o
  -1   3  16       22.26       24.71      3.02 o
   0   3  16       20.88       21.58      2.29 o
   1   3  16      177.68      174.06      5.49 o
   2   3  16       71.69       61.37      3.40 o
   3   3  16       43.07       46.73      4.58 o
  -3   4  16       13.90       16.78      3.53 o
  -2   4  16      129.33      120.16      5.99 o
  -1   4  16      832.84      839.67     11.67 o
   0   4  16       17.49       18.28      2.65 o
   1   4  16      824.23      742.27     28.38 o
   2   4  16       29.55       28.23      2.67 o
   3   4  16       43.28       44.58      5.77 o
  -3   5  16        9.13       11.62      3.06 o
  -2   5  16       53.31       59.36      4.73 o
  -1   5  16        0.06        7.09      2.27 o
   0   5  16       23.30       27.31      3.15 o
   1   5  16       10.72       13.56      2.27 o
   2   5  16       41.32       40.77      3.49 o
   3   5  16       28.88       30.51      4.87 o
  -3   6  16        1.05        5.03      3.08 o
  -2   6  16       31.60       36.49      4.11 o
  -1   6  16       12.63        7.29      2.07 o
   0   6  16       17.25       19.45      2.91 o
   1   6  16       14.51       28.08      3.12 o
   2   6  16        0.77        7.49      3.29 o
   3   6  16       31.72       28.66      5.00 o
  -2   7  16        0.41        2.45      3.15 o
  -1   7  16        0.96        6.48      3.62 o
   0   7  16      215.88      206.22      8.41 o
   1   7  16       23.06       17.28      2.53 o
   2   7  16       26.40       42.47      5.39 o
  -2   8  16       18.66       17.34      4.54 o
  -1   8  16       43.30       32.69      4.01 o
   0   8  16        1.50       10.64      3.28 o
   1   8  16       64.58       53.21      4.41 o
   2   8  16       16.71       26.55      5.04 o
  -1   9  16      135.94      138.35      8.10 o
   0   9  16        6.29       19.85      4.11 o
   1   9  16       11.25       15.79      3.34 o
  -4   1  17        0.00        0.65      4.48 o
  -3   1  17        8.26        5.77      2.39 o
  -2   1  17       31.72       47.99      4.99 o
  -1   1  17        1.71       11.15      4.36 o
   0   1  17        0.05       47.65      3.25 o
   1   1  17      132.60      134.31      6.00 o
   2   1  17      130.22      136.40      6.39 o
   3   1  17       27.40       32.05      4.27 o
  -3   2  17       36.98       41.40      4.54 o
  -2   2  17        1.78        0.12      2.26 o
  -1   2  17       95.48       80.93      5.97 o
   0   2  17        8.24        8.31      2.19 o
   1   2  17     2110.23     2032.03     29.81 o
   2   2  17      491.25      456.41     11.47 o
   3   2  17       19.00       23.65      3.52 o
  -3   3  17       32.52       28.84      4.42 o
  -2   3  17        8.00       10.53      2.41 o
  -1   3  17      569.89      586.37      8.92 o
   0   3  17       53.55       46.85      2.93 o
   1   3  17      267.77      235.55      6.22 o
   2   3  17       59.52       59.58      3.87 o
   3   3  17        9.19        8.12      2.97 o
  -3   4  17       48.97       50.92      5.03 o
  -2   4  17       45.50       54.73      4.56 o
  -1   4  17      351.32      366.80      8.07 o
   0   4  17        8.15        6.57      2.21 o
   1   4  17       17.88       28.22      2.97 o
   2   4  17       74.59       73.70      4.20 o
   3   4  17       34.86       43.59      5.64 o
  -3   5  17       11.11        9.79      3.04 o
  -2   5  17       38.94       40.14      4.38 o
  -1   5  17       29.78       32.42      2.96 o
   0   5  17        8.27        9.60      2.33 o
   1   5  17      269.40      259.80      7.48 o
   2   5  17      235.29      240.11      8.18 o
   3   5  17        0.26        3.26      3.43 o
  -3   6  17        2.57        5.70      3.19 o
  -2   6  17       21.76       24.36      3.59 o
  -1   6  17        0.87        3.12      2.17 o
   0   6  17      101.03      104.78      5.46 o
   1   6  17       59.69       55.65      3.63 o
   2   6  17       11.01       10.22      2.81 o
  -2   7  17       61.04       65.54      6.13 o
  -1   7  17       10.18        7.92      2.50 o
   0   7  17       65.40       73.98      4.68 o
   1   7  17       21.32       20.93      2.85 o
   2   7  17       46.53       67.45      6.85 o
  -2   8  17       13.31       18.29      4.54 o
  -1   8  17        0.78        4.58      3.13 o
   0   8  17      240.00      242.79      9.22 o
   1   8  17       11.84       10.18      3.01 o
  -1   9  17       27.97       32.72      4.86 o
   0   9  17       15.09       18.27      3.89 o
  -3   0  18       43.03       25.09      5.27 o
  -2   0  18      747.39      748.40     22.26 o
  -1   0  18        8.98       11.37      4.44 o
   0   0  18      216.38      179.10      7.60 o
   1   0  18      576.37      609.47     16.14 o
   2   0  18        0.18        1.23      3.00 o
   3   0  18      103.12      106.03      9.88 o
  -3   1  18        9.55        9.02      2.64 o
  -2   1  18      446.77      453.49     12.31 o
  -1   1  18       82.80       83.63      5.40 o
   0   1  18      772.96      714.86     14.60 o
   1   1  18       38.70       41.45      3.19 o
   2   1  18       73.05       72.05      4.81 o
   3   1  18      231.58      233.40      9.48 o
  -3   2  18       15.82       14.32      3.38 o
  -2   2  18       17.17       13.06      2.42 o
  -1   2  18      109.15       91.01      8.13 o
   0   2  18      107.70      119.21      4.40 o
   1   2  18     1163.81     1138.16     14.25 o
   2   2  18       39.15       51.49      4.68 o
   3   2  18        1.84       -1.07      2.59 o
  -3   3  18       19.34       31.51      4.79 o
  -2   3  18       40.16       41.10      3.77 o
  -1   3  18       42.45       58.66      3.40 o
   0   3  18      388.53      402.42      8.03 o
   1   3  18       27.38       23.06      3.19 o
   2   3  18      418.40      387.27     10.22 o
   3   3  18        1.68        2.79      2.86 o
  -3   4  18        0.49       12.35      3.87 o
  -2   4  18      207.76      206.50      8.21 o
  -1   4  18      702.08      687.25     10.82 o
   0   4  18      102.36       99.25      4.70 o
   1   4  18        2.26        3.72      1.75 o
   2   4  18       13.71        8.48      2.24 o
   3   4  18       43.23       56.58      6.55 o
  -3   5  18        1.93       -0.79      2.65 o
  -2   5  18       14.90       12.53      2.96 o
  -1   5  18       39.11       31.93      2.91 o
   0   5  18       49.01       41.14      3.37 o
   1   5  18      148.58      145.80      5.78 o
   2   5  18       48.31       57.07      4.93 o
   3   5  18        0.91        5.22      3.33 o
  -2   6  18        1.19        6.37      2.74 o
  -1   6  18      143.01      149.38      5.85 o
   0   6  18      204.48      194.97      7.82 o
   1   6  18       34.14       25.38      2.96 o
   2   6  18        5.53        2.10      3.03 o
  -2   7  18       10.34        8.87      3.33 o
  -1   7  18       17.36       16.42      2.80 o
   0   7  18        1.06        9.05      2.70 o
   1   7  18        1.51        7.03      3.07 o
   2   7  18       29.95       34.77      5.54 o
  -1   8  18       30.94       26.95      4.04 o
   0   8  18       56.55       61.16      4.98 o
   1   8  18        0.54       -1.60      2.70 o
   0   9  18       36.56       27.33      5.00 o
  -3   1  19        6.11       11.29      3.46 o
  -2   1  19       12.30       30.45      4.42 o
  -1   1  19      171.03      185.13      6.94 o
   0   1  19        0.04       10.72      2.12 o
   1   1  19      115.99      118.10      5.32 o
   2   1  19       61.00       58.43      4.37 o
   3   1  19        9.75       17.68      3.89 o
  -3   2  19        0.08       13.40      4.19 o
  -2   2  19       34.64       23.12      3.39 o
  -1   2  19      291.80      314.84      8.76 o
   0   2  19       33.74       38.51      4.17 o
   1   2  19        0.31       28.17      3.93 o
   2   2  19      100.27       97.68      5.79 o
   3   2  19        0.01       -3.43      3.02 o
  -3   3  19       30.29       48.48      6.22 o
  -2   3  19      102.60      120.13      6.57 o
  -1   3  19       68.49       73.99      4.12 o
   0   3  19        0.44       21.45      4.11 o
   1   3  19      204.65      164.74      9.16 o
   2   3  19      129.40      130.84      6.30 o
   3   3  19        2.19        2.81      2.83 o
  -3   4  19        6.03       15.51      3.96 o
  -2   4  19       83.31       86.42      5.88 o
  -1   4  19       95.74      101.08      4.86 o
   0   4  19      244.33      242.03      7.13 o
   1   4  19      125.74      106.66      5.28 o
   2   4  19       16.99       16.31      2.80 o
   3   4  19      110.18      124.83      9.29 o
  -3   5  19       10.16        6.00      3.02 o
  -2   5  19       19.44       17.59      3.28 o
  -1   5  19       61.14       51.23      3.62 o
   0   5  19      191.03      190.07      6.84 o
   1   5  19       47.27       48.07      3.92 o
   2   5  19       17.83       15.37      3.04 o
  -2   6  19       60.75       68.38      5.64 o
  -1   6  19       96.41       83.72      5.09 o
   0   6  19      158.49      152.37      6.93 o
   1   6  19        5.96        5.58      2.36 o
   2   6  19        2.96        3.26      3.12 o
  -2   7  19        0.46        3.04      4.87 o
  -1   7  19        9.82       10.64      2.85 o
   0   7  19       84.46       97.22      5.68 o
   1   7  19      288.93      292.04     10.27 o
   2   7  19       32.48       37.98      5.78 o
  -1   8  19        0.00        3.97      4.03 o
   0   8  19        0.30       -2.70      3.21 o
   1   8  19        8.28        8.49      3.66 o
  -3   0  20       65.28       48.96      7.25 o
  -2   0  20        0.41        7.66      4.18 o
  -1   0  20      198.58      205.39      9.70 o
   0   0  20       46.16       49.52      5.04 o
   1   0  20      881.19      834.71     20.97 o
   2   0  20      323.21      302.36     15.51 o
   3   0  20        0.24        1.52      5.43 o
  -3   1  20       66.38       69.86      5.82 o
  -2   1  20       40.59       32.44      4.04 o
  -1   1  20      139.43      145.23      6.48 o
   0   1  20       76.00       80.92      5.41 o
   1   1  20        2.82        4.48      2.08 o
   2   1  20        7.78       13.05      3.61 o
   3   1  20      145.47      160.94      8.29 o
  -3   2  20       17.87       10.42      3.57 o
  -2   2  20       35.23       28.72      4.24 o
  -1   2  20      362.19      361.77      9.54 o
   0   2  20       13.48       47.92      4.94 o
   1   2  20       54.66       60.00      4.00 o
   2   2  20       23.12       24.90      3.11 o
   3   2  20        7.08        5.65      3.28 o
  -3   3  20       36.89       53.31      6.50 o
  -2   3  20      184.68      193.81      8.20 o
  -1   3  20      134.96      134.06      5.59 o
   0   3  20     1230.40     1226.26     15.90 o
   1   3  20       26.47       25.63      3.52 o
   2   3  20        0.49        5.12      2.30 o
   3   3  20       19.04       24.11      4.39 o
  -3   4  20       49.45       45.36      5.55 o
  -2   4  20      187.23      189.09      8.16 o
  -1   4  20        5.03       13.50      2.73 o
   0   4  20       77.11       71.54      4.68 o
   1   4  20        8.01        9.70      2.74 o
   2   4  20       47.09       46.28      4.16 o
   3   4  20       24.43       39.18      5.86 o
  -3   5  20        9.84       13.54      3.24 o
  -2   5  20       46.85       47.93      4.55 o
  -1   5  20        0.47        4.61      2.53 o
   0   5  20       45.82       55.95      4.46 o
   1   5  20        1.56        5.54      2.39 o
   2   5  20        9.27        7.85      2.88 o
  -2   6  20        0.90        1.67      2.62 o
  -1   6  20        0.99        3.65      2.39 o
   0   6  20       22.70       23.01      3.30 o
   1   6  20        9.32       13.14      2.98 o
   2   6  20       73.20       76.22      6.56 o
  -2   7  20        0.13        0.90      3.31 o
  -1   7  20       30.18       29.89      4.32 o
   0   7  20       84.66       67.78      5.33 o
   1   7  20       10.68       18.45      3.99 o
  -1   8  20       32.92       42.13      7.43 o
   0   8  20        0.77       -3.08      3.07 o
   1   8  20       10.24       18.45      4.70 o
  -3   1  21        4.67       11.87      3.67 o
  -2   1  21        0.02        2.17      2.67 o
  -1   1  21       34.28       36.51      3.66 o
   0   1  21        0.05        2.89      3.01 o
   1   1  21       38.37       47.28      3.79 o
   2   1  21      243.89      248.77     10.08 o
   3   1  21        2.08        2.37      2.94 o
  -3   2  21        0.04        9.27      3.67 o
  -2   2  21       35.59       39.20      4.85 o
  -1   2  21        2.07       24.09      5.18 o
   0   2  21     1816.69     1715.02     30.57 o
   1   2  21      459.90      413.52     11.09 o
   2   2  21        8.87        3.99      2.47 o
   3   2  21       19.95       19.35      3.76 o
  -3   3  21       39.91       42.18      6.08 o
  -2   3  21      116.06      113.60      6.67 o
  -1   3  21       32.82       36.26      3.32 o
   0   3  21      261.27      267.95     15.73 o
   1   3  21        0.07        1.31      3.38 o
   2   3  21      135.44      120.94      6.31 o
   3   3  21       69.27       86.02      6.88 o
  -3   4  21       14.47       23.93      4.79 o
  -2   4  21       18.11       17.55      3.53 o
  -1   4  21      179.46      181.09      6.95 o
   0   4  21      106.66      105.59      6.11 o
   1   4  21       24.36       26.99      3.66 o
   2   4  21        0.03        6.92      2.58 o
  -2   5  21       42.53       50.75      4.74 o
  -1   5  21      142.95      155.25      6.71 o
   0   5  21       15.38       15.12      3.06 o
   1   5  21      154.75      139.47      6.91 o
   2   5  21       74.64       72.81      5.56 o
  -2   6  21        0.87        3.76      2.68 o
  -1   6  21        4.12       10.34      2.88 o
   0   6  21        0.79       -0.80      2.69 o
   1   6  21      238.16      240.59      8.83 o
   2   6  21       36.24       37.22      5.13 o
  -1   7  21      192.20      211.06     10.47 o
   0   7  21        3.00        4.85      3.16 o
   1   7  21        6.53        8.92      3.36 o
   0   8  21        4.95        3.18      3.13 o
  -3   0  22        0.65        6.89      6.84 o
  -2   0  22       12.99        8.71      3.88 o
  -1   0  22      401.17      389.97     14.00 o
   0   0  22       29.69       20.86      3.77 o
   1   0  22        5.96        1.27      2.92 o
   2   0  22      167.61      166.45     12.27 o
   3   0  22       99.90      121.54     11.46 o
  -3   1  22       67.21       61.10      5.87 o
  -2   1  22        3.52        1.86      2.89 o
  -1   1  22       20.62       30.79      3.56 o
   0   1  22      314.68      273.34      9.85 o
   1   1  22      633.62      604.14     13.26 o
   2   1  22       75.24       81.27      6.18 o
   3   1  22       84.99       94.22      6.75 o
  -3   2  22       46.51       58.26      5.92 o
  -2   2  22        0.43        3.20      3.13 o
  -1   2  22      271.35      268.97      9.49 o
   0   2  22       68.74      131.39      8.70 o
   1   2  22        3.17        9.46      2.95 o
   2   2  22      135.79      128.63      7.44 o
   3   2  22        0.15        2.42      4.96 o
  -3   3  22        0.37        6.33      4.09 o
  -2   3  22       69.87       73.90      5.56 o
  -1   3  22       25.38       29.31      3.44 o
   0   3  22        2.41       13.39      2.97 o
   1   3  22      106.56       86.38      6.43 o
   2   3  22       14.24       17.42      3.42 o
  -2   4  22       59.52       47.01      4.62 o
  -1   4  22       23.96       34.96      3.98 o
   0   4  22      180.61      182.95      7.99 o
   1   4  22       96.28       92.08      6.70 o
   2   4  22      111.60      113.19      7.13 o
  -2   5  22       11.25       14.31      3.24 o
  -1   5  22        0.81        7.91      3.19 o
   0   5  22       42.96       42.81      4.24 o
   1   5  22        2.74        1.30      2.56 o
   2   5  22       15.48       11.85      3.32 o
  -2   6  22        8.32        4.67      3.23 o
  -1   6  22       87.63       82.89      6.13 o
   0   6  22       13.90       11.38      3.60 o
   1   6  22       15.22       23.33      3.79 o
  -1   7  22        0.37       14.55      4.37 o
   0   7  22        8.80        4.15      3.19 o
   1   7  22       21.68       21.10      3.96 o
  -3   1  23        0.59        9.36      3.57 o
  -2   1  23        5.73        7.91      2.88 o
  -1   1  23      180.42      177.88      6.96 o
   0   1  23        3.07        9.02      2.91 o
   1   1  23       22.06       34.74      4.18 o
   2   1  23       11.69        9.69      4.73 o
  -3   2  23        2.73       13.10      4.04 o
  -2   2  23       70.92       68.37      6.22 o
  -1   2  23        5.75       21.24      3.55 o
   0   2  23        0.79        7.53      3.19 o
   1   2  23       69.62       53.22      4.70 o
   2   2  23       22.88       32.19      4.53 o
  -2   3  23       32.59       41.79      4.98 o
  -1   3  23      110.22      120.96      7.64 o
   0   3  23       12.01        7.38      2.55 o
   1   3  23      200.18      204.08      9.72 o
   2   3  23       41.87       35.55      4.10 o
  -2   4  23       13.48       10.72      3.48 o
  -1   4  23        6.54       10.90      3.25 o
   0   4  23      115.25      118.50      7.65 o
   1   4  23       48.29       41.74      4.38 o
   2   4  23       76.00       70.18      5.10 o
  -2   5  23       18.32        8.84      3.19 o
  -1   5  23      115.62      104.24      6.78 o
   0   5  23       44.26       46.56      5.13 o
   1   5  23        0.14        2.77      2.90 o
   2   5  23      135.03      130.81      8.18 o
  -1   6  23       20.22       28.45      4.70 o
   0   6  23       56.79       61.19      6.00 o
   1   6  23      105.53      114.04      7.12 o
  -1   7  23       18.16       15.23      4.86 o
   0   7  23        9.25        1.70      3.35 o
  -3   0  24        6.75       18.61      6.86 o
  -2   0  24        7.88        6.63      4.44 o
  -1   0  24      116.24      104.00      7.80 o
   0   0  24       81.60       66.34      6.83 o
   1   0  24        0.10       -1.77      5.19 o
   2   0  24      302.25      326.73     17.78 o
  -3   1  24        0.15        2.78      3.40 o
  -2   1  24       26.57       36.51      4.53 o
  -1   1  24       68.40       74.94      5.11 o
   0   1  24      112.69      106.73      6.27 o
   1   1  24       61.05       53.28      5.00 o
   2   1  24        1.03        3.78      5.19 o
  -2   2  24       17.07       19.56      4.15 o
  -1   2  24       70.39       67.21      5.29 o
   0   2  24        7.47       10.75      3.48 o
   1   2  24       10.77       14.48      2.79 o
   2   2  24      241.97      251.18     10.79 o
  -2   3  24       56.94       52.85      5.50 o
  -1   3  24      209.25      202.75     11.95 o
   0   3  24        0.64        2.66      3.06 o
   1   3  24      295.14      274.69     15.54 o
   2   3  24        0.00       -0.17      2.73 o
  -2   4  24       46.44       53.29      6.04 o
  -1   4  24       32.88       39.80      4.75 o
   0   4  24        7.46        9.87      3.36 o
   1   4  24       11.40       17.38      3.24 o
   2   4  24       13.20       16.95      3.31 o
  -2   5  24        0.19       -3.16      3.90 o
  -1   5  24        0.01        3.72      3.12 o
   0   5  24       76.83       83.37      6.82 o
   1   5  24       65.40       89.97      6.23 o
  -1   6  24        3.01        6.86      3.58 o
   0   6  24       11.73       20.12      5.16 o
   1   6  24       13.72       23.48      4.14 o
  -2   1  25       16.85       23.23      4.17 o
  -1   1  25       19.12       28.80      4.26 o
   0   1  25       40.84       36.59      4.33 o
   1   1  25       28.87       24.21      4.82 o
   2   1  25        0.76        4.96      3.79 o
  -2   2  25        2.41        1.68      3.39 o
  -1   2  25       90.71       85.72      7.30 o
   0   2  25      197.53      155.44     11.33 o
   1   2  25      164.49      151.99      8.03 o
   2   2  25       51.45       51.86      5.41 o
  -2   3  25       47.58       42.16      5.03 o
  -1   3  25      400.90      393.37     18.16 o
   0   3  25        1.80        4.99      3.13 o
   1   3  25       19.10       25.62      4.80 o
   2   3  25        0.58        1.35      3.04 o
  -2   4  25       86.79       81.59      8.08 o
  -1   4  25        0.34        6.61      3.38 o
   0   4  25       65.91       54.12      5.56 o
   1   4  25      180.75      187.93      8.53 o
   2   4  25        5.84        9.09      3.12 o
  -1   5  25        0.65        1.46      3.49 o
   0   5  25       59.00       67.96      6.47 o
   1   5  25       57.07       68.61      6.16 o
  -1   6  25        6.28        6.36      3.92 o
   0   6  25       79.15       81.84      7.29 o
  -2   0  26       25.25       35.68      6.90 o
  -1   0  26        7.43       12.52      5.67 o
   0   0  26      189.63      165.94     11.01 o
   1   0  26      106.03      110.74     12.07 o
   2   0  26      389.02      451.35     21.72 o
  -2   1  26       91.97      106.43      7.63 o
  -1   1  26       19.11       17.58      4.64 o
   0   1  26       44.65       32.71      4.01 o
   1   1  26      110.11      112.65      8.60 o
   2   1  26       13.07       16.60      3.74 o
  -2   2  26       18.25       23.38      4.76 o
  -1   2  26        3.41       11.25      5.39 o
   0   2  26      202.16      216.20     11.21 o
   1   2  26        1.29        5.75      3.33 o
   2   2  26      100.87      103.29      7.53 o
  -2   3  26        2.37        4.92      3.51 o
  -1   3  26       40.86       74.58      7.30 o
   0   3  26        6.98        7.88      3.61 o
   1   3  26      165.31      141.80      9.75 o
   2   3  26        0.41        0.88      3.31 o
  -1   4  26        8.37       17.63      4.55 o
   0   4  26        1.91       -1.19      3.21 o
   1   4  26        6.50       13.37      5.89 o
  -1   5  26        5.07       16.58      4.38 o
   0   5  26        2.20       10.07      4.29 o
   1   5  26       16.34       19.76      4.76 o
  -2   1  27       38.40       51.68      5.79 o
  -1   1  27       12.36       11.16      3.32 o
   0   1  27       14.83        8.69      2.82 o
   1   1  27        6.14       13.23      4.38 o
   2   1  27       20.06       30.83      4.85 o
  -2   2  27        7.62        9.15      4.04 o
  -1   2  27        8.05       14.44      3.95 o
   0   2  27      135.84      141.79     11.45 o
   1   2  27       18.69       20.87      5.17 o
  -2   3  27       17.31       19.72      4.21 o
  -1   3  27        1.67       19.95      4.60 o
   0   3  27        8.71        9.92      3.89 o
   1   3  27        0.54        4.71      5.38 o
  -1   4  27        7.06       19.00      4.44 o
   0   4  27       24.01       23.23      4.39 o
   1   4  27        7.82       12.14      3.58 o
   0   5  27       73.24       87.04      7.66 o
  -2   0  28        0.16       -3.08      4.87 o
  -1   0  28      100.42      107.35     12.49 o
   0   0  28      132.09      134.32     11.94 o
   1   0  28       16.61        8.27      5.69 o
  -2   1  28       30.42       26.15      5.17 o
  -1   1  28        3.82        6.22      4.59 o
   0   1  28        1.02        0.51      3.12 o
   1   1  28      363.62      406.72     16.65 o
  -1   2  28        0.03        2.84      3.04 o
   0   2  28       93.41       91.46      8.66 o
   1   2  28        2.66        3.37      4.48 o
  -1   3  28       66.02       72.32      6.95 o
   0   3  28       36.32       37.83      5.41 o
   1   3  28       20.40       20.50      4.47 o
  -1   4  28       23.50       33.35      5.34 o
   0   4  28       36.92       44.25      5.60 o
  -1   1  29        2.55        5.61      3.82 o
   0   1  29       22.48       24.72      4.69 o
   1   1  29        1.45       23.54      6.22 o
  -1   2  29       41.17       29.70      5.00 o
   0   2  29       42.13       50.90      7.07 o
   1   2  29        0.36        3.44      4.53 o
  -1   3  29        0.66       16.24      4.52 o
   0   3  29       54.04       61.98      7.66 o
  -1   0  30        7.39        7.75      6.08 o
   0   0  30       51.73       45.67      9.73 o
  -1   1  30       95.76      112.15      8.74 o
   0   1  30       16.27       12.04      6.08 o
   0   2  30       63.38       69.14      8.07 o
 
